# Supplementary material for: Sequence co-evolution gives 3D contacts and structures of protein complexes
Source: eLife. 2014 Sep 25;3:e03430. doi: 10.7554/eLife.03430 (PMC4360534; doi:10.7554/eLife.03430)
Supplement: Supplementary file 1. — Benchmark data set and results. DOI: http://dx.doi.org/10.7554/eLife.03430.024 [file elife03430s001.xlsx]

## Sheet: SupplementaryFile1_benchmark_ru
Supplementary File 1 - Dataset of E.coli complex structures
# Remark 1: Column used for analysis in paper highlighted in bold (Evcomplex score >= 0.8, 8Å)
# Remark 2: Files containing Evcomplex results for individual runs can be found in Supplementary Data
Input Settings											Alignment statistics after concatenation								Results
Job	subjob	Monomer 1	Length 1	Region 1	Monomer 2	Length 2	Region 2	PDB used for domain assessment	Chain 1	Chain 2	Number of non-identical sequences in alignmnet	Number of sequences normalized by concatenated length	Concatenated length	Columns in alignmnet with sufficient coverage (< 80 % gaps)	Columns in alignment with insufficient coverage	Effective number of sequences in alignmnet after clustering (at 80% similarity)	Effective number of sequences normalized by concatenated length	Comment	Maximum EVcomplex score for inter-EC	Rank of first inter-EC normalized by length of complex	Inter-ECs with Evcomplex score >= 0.8	TP rate (5Å) for score threshold 0.8	TP rate (8Å) for score threshold 0.8	TP rate (10Å) for score threshold 0.8	TP rate (12Å) for score threshold 0.8	Inter-ECs with Evcomplex score >= 0.75	TP rate (5Å) for score threshold 0.75	TP rate (8Å) for score threshold 0.75	TP rate (10Å) for score threshold 0.75	TP rate (12Å) for score threshold 0.75	TP rate for top 5 ranked inter-ECs (5Å)	TP rate for top 5 ranked inter-ECs (8Å)	TP rate for top 5 ranked inter-ECs (10Å)	TP rate for top 5 ranked inter-ECs (12Å)	TP rate for top 10 ranked inter-ECs (5Å)	TP rate for top 10 ranked inter-ECs (8Å)	TP rate for top 10 ranked inter-ECs (10Å)	TP rate for top 10 ranked inter-ECs (10Å)
1	c	FRDA_ECOLI	399	2-400	FRDB_ECOLI	124	2-125	1kf6	M	N	3789	7.287	523	520	3	336.36	0.647		0.87	0.21	2	0	0	0	0.5	5	0.2	0.2	0.2	0.8	0.2	0.2	0.2	0.8	0.2	0.2	0.2	0.5
1	d	FRDA_ECOLI	399	2-400	FRDB_ECOLI	96	125-220	1kf6	M	N	2946	6	495	491	4	223.05	0.454		1.16	0.02	1	0	0	0	1	1	0	0	0	1	0.2	0.2	0.2	0.4	0.2	0.2	0.2	0.3
5	c	CARB_ECOLI	216	335-550	CARA_ECOLI	134	2-135	1ce8	G	H	3716	10.648	350	349	1	804.76	2.306	selected region pdb informed	2.62	0.02	17	0.71	0.88	0.94	0.94	21	0.62	0.76	0.86	0.86	1	1	1	1	0.9	1	1	1
5	d	CARB_ECOLI	301	125-425	CARA_ECOLI	191	190-380	1ce8	G	H	3911	8.047	492	486	6	739.11	1.521	selected region pdb informed	0.69	0.54	0	-	-	-	-	0	-	-	-	-	0	0	0	0.2	0.1	0.1	0.1	0.2
9	b	KEFC_ECOLI	619	2-620	KEFF_ECOLI	175	2-176	3l9w	A	B	1384	1.745	794	793	1	121.33	0.153		0.77	0.01	0	-	-	-	-	1	0	0	0	0	0	0	0	0	0	0	0	0
17		PNTA_ECOLI	379	2-380	PNTB_ECOLI	177	286-462	2bru	A	C	2242	4.047	556	554	2	374.27	0.676		0.71	0.29	0	-	-	-	-	0	-	-	-	-	0	0	0	0	0	0	0	0
18		FIMF_ECOLI	142	35-176	FIMD_ECOLI	125	46-170	3bwu	F	D	3548	13.288	267	267	0	944.47	3.537	interface small	0.8	0.39	0	-	-	-	-	2	0	0	0	0	0	0	0	0	0	0	0	0
20	b	PT1_ECOLI	129	2-130	PTHP_ECOLI	84	2-85	2xdf	B	D	2559	12.071	213	212	1	821.64	3.876		1.14	0.16	3	1	1	1	1	3	1	1	1	1	1	1	1	1	0.6	0.7	0.7	0.7
20	c	PT1_ECOLI	301	245-545	PTHP_ECOLI	84	2-85	2xdf	B	D	3390	8.898	385	381	4	788.21	2.069	interface small	0.73	0.59	0	-	-	-	-	0	-	-	-	-	0	0	0	0	0	0	0	0
23	b	CH60_ECOLI	151	190-340	CH10_ECOLI	96	2-97	1aon	D	R	3735	15.245	247	245	2	419.25	1.711	selected region pdb informed	1.39	0.08	4	0.5	0.5	0.5	0.5	5	0.6	0.6	0.6	0.6	0.6	0.6	0.6	0.6	0.4	0.4	0.4	0.4
25	b	HSLU_ECOLI	281	50-330	HSLV_ECOLI	175	2-176	1g4a	F	D	2472	5.457	456	453	3	382.3	0.844		0.8	0.19	1	0	0	0	0	2	0	0	0	0	0.25	0.25	0.25	0.25	0.14	0.14	0.14	0.14
25	c	HSLU_ECOLI	91	330-420	HSLV_ECOLI	175	2-176	1g4a	F	D	2190	8.327	266	263	3	342.7	1.303		0.71	0.37	0	-	-	-	-	0	-	-	-	-	0	0	0	0	0	0	0	0
27	b	GCSH_ECOLI	128	2-129	GCST_ECOLI	101	260-360	3a8k	F	B	2175	9.498	229	229	0	670.97	2.93	selected region pdb informed	1.01	0.36	5	0.2	0.2	0.6	0.8	7	0.14	0.14	0.43	0.57	0.2	0.2	0.6	0.8	0.1	0.1	0.3	0.4
29		MINE_ECOLI	77	12-88	MIND_ECOLI	259	2-260	3r9j	C	A	1655	4.955	336	334	2	283.15	0.848		0.72	0.08	0	-	-	-	-	0	-	-	-	-	0.2	0.2	0.2	0.2	0.11	0.22	0.22	0.22
30	b	PYRB_ECOLI	149	2-150	PYRI_ECOLI	54	100-153	2air	G	H	909	4.522	203	201	2	204.04	1.015	selected region pdb informed	0.97	0.02	1	1	1	1	1	1	1	1	1	1	0.4	0.4	0.6	0.6	0.2	0.3	0.4	0.4
32	a	RF1_ECOLI	353	4-356	PRMC_ECOLI	275	2-276	2b3t	B	A	4309	6.894	628	625	3	1102.34	1.764		0.97	0.41	3	0	0.33	0.33	0.33	7	0	0.17	0.17	0.17	0	0.25	0.25	0.25	0.11	0.33	0.44	0.44
33		RL10_ECOLI	164	2-165	RL7_ECOLI	120	2-121	3sgf	H	K	3861	13.595	284	284	0	861.14	3.032		1.39	0.17	19	0.09	0.36	0.64	0.73	23	0.15	0.38	0.62	0.77	0	0.6	1	1	0.14	0.57	1	1
35	b	TOLB_ECOLI	231	190-420	PAL_ECOLI	109	65-173	2w8b	A	H	1561	4.605	340	339	1	394.45	1.164		1.11	0.06	3	0.67	0.67	0.67	0.67	7	0.29	0.43	0.43	0.43	0.4	0.6	0.6	0.6	0.2	0.4	0.4	0.4
37		FRDC_ECOLI	130	2-131	FRDD_ECOLI	118	2-119	1kf6	O	P	511	2.069	248	247	1	66.34	0.269		0.98	0	1	1	1	1	1	1	1	1	1	1	0.4	0.6	0.6	0.6	0.2	0.3	0.4	0.4
38		FRDC_ECOLI	130	2-131	FRDB_ECOLI	243	2-244	1kf6	C	B	524	1.412	373	371	2	48.95	0.132		0.82	0	1	0	0	0	0	1	0	0	0	0	0.2	0.2	0.2	0.2	0.1	0.1	0.1	0.1
39		CLPS_ECOLI	105	2-106	CLPA_ECOLI	142	2-143	1r6o	D	A	1276	5.187	247	246	1	270.41	1.099		0.88	0.05	1	1	1	1	1	3	0.67	0.67	0.67	0.67	0.6	0.6	0.6	0.6	0.3	0.4	0.4	0.4
40		FLHD_ECOLI	115	2-116	FLHC_ECOLI	191	2-192	2avu	B	E	528	1.725	306	306	0	73.7	0.241		0.62	0.02	0	-	-	-	-	0	-	-	-	-	0	0	0	0.25	0	0	0	0.14
46		CHEZ_ECOLI	213	2-214	CHEY_ECOLI	128	2-129	1kmi	Z	Y	838	2.487	341	337	4	142.29	0.422		0.72	0.03	0	-	-	-	-	0	-	-	-	-	0	0	0	0	0	0	0	0
50		FDNH_ECOLI	293	2-294	FDNI_ECOLI	216	2-217	1kqf	B	C	1521	3	509	507	2	215.15	0.424		0.71	0.06	0	-	-	-	-	0	-	-	-	-	0	0	0.25	0.25	0.11	0.11	0.22	0.22
51	c	FDNH_ECOLI	293	2-294	FDNG_ECOLI	131	885-1015	1kqf	B	A	2222	5.253	424	423	1	443.48	1.048		1.17	0.02	2	0.5	1	1	1	2	0.5	1	1	1	0.4	0.6	0.6	0.6	0.4	0.5	0.5	0.5
51	b	FDNH_ECOLI	293	2-294	FDNG_ECOLI	71	40-110	1kqf	B	A	2891	7.986	364	362	2	484.62	1.339		1.19	0.03	1	1	1	1	1	1	1	1	1	1	0.6	0.8	0.8	1	0.4	0.7	0.7	0.8
52		ATP6_ECOLI	177	95-271	ATPL_ECOLI	78	2-79	1c17	M	K	3252	13.008	255	250	5	820.52	3.282		1.61	0.04	2	0.5	0.5	1	1	7	0.17	0.33	0.5	0.67	0.25	0.5	0.75	0.75	0.11	0.22	0.33	0.44
54	a	CYOB_ECOLI	501	52-552	CYOA_ECOLI	314	2-315	1fft	A	B	4278	5.268	815	812	3	806.25	0.993		1.5	0.04	11	0.36	0.55	0.82	1	11	0.36	0.55	0.82	1	0.6	0.8	1	1	0.4	0.6	0.9	1
55		CYOB_ECOLI	548	5-552	CYOC_ECOLI	180	25-204	1fft	A	C	3735	5.138	728	727	1	579.59	0.797		1.01	0.09	3	0.67	0.67	0.67	0.67	4	0.5	0.5	0.5	0.5	0.4	0.4	0.4	0.4	0.3	0.4	0.4	0.5
59		GLNK_ECOLI	111	2-112	AMTB_ECOLI	406	23-428	2nuu	L	D	2908	5.636	517	516	1	773.83	1.5		0.96	0.19	1	1	1	1	1	1	1	1	1	1	0.2	0.2	0.2	0.2	0.1	0.1	0.1	0.1
59		GLNK_ECOLI	111	2-112	AMTB_ECOLI	406	23-428	2ns1	B	A	2908	5.636	517	516	1	773.83	1.5		0.96	0.19	1	1	1	1	1	1	1	1	1	1	0.2	0.2	0.2	0.2	0.1	0.1	0.1	0.1
65		EUTB_ECOLI	452	2-453	EUTC_ECOLI	252	44-295	3abq	A	D	1522	2.171	704	701	3	271.42	0.387		1.19	0.02	3	1	1	1	1	6	1	1	1	1	1	1	1	1	0.8	0.8	0.8	0.8
70		RSEA_ECOLI	96	121-216	RSEB_ECOLI	295	24-318	3m4w	E	C	482	1.245	391	387	4	79.97	0.207		0.9	0	2	0	0	0	0	2	0	0	0	0	0	0	0	0	0	0	0	0
71		RSEA_ECOLI	89	2-90	RPOE_ECOLI	190	2-191	1or7	F	B	845	3.051	279	277	2	170.44	0.615		0.94	0	1	0	0	0	0	1	0	0	0	0	0.4	0.4	0.4	0.4	0.4	0.5	0.6	0.6
72	b	RELE_ECOLI	94	2-95	RELB_ECOLI	78	2-79	2kc8	A	B	250	1.471	172	170	2	66.84	0.393		0.96	0	1	0	0	0	0	1	0	0	0	0	0	0	0	0	0	0	0	0
83		MUKE_ECOLI	233	2-234	MUKF_ECOLI	439	2-440	3euh	C	A	672	1	672	672	0	25.71	0.038		0.94	0	3	0	0	0	0	3	0	0	0	0	0	0	0	0	0	0	0	0
87	b	HIPB_ECOLI	87	2-88	HIPA_ECOLI	109	2-110	2wiu	B	A	838	4.297	196	195	1	366.62	1.88		0.8	0.07	1	0	0	0	0	1	0	0	0	0	0	0	0	0	0	0	0	0
87	c	HIPB_ECOLI	87	2-88	HIPA_ECOLI	93	245-337	2wiu	B	A	1064	5.944	180	179	1	516.99	2.888		0.72	0.34	0	-	-	-	-	0	-	-	-	-	0.2	0.2	0.2	0.2	0.2	0.2	0.2	0.2
93	a	FIMD_ECOLI	154	46-199	FIMC_ECOLI	126	37-162	1ze3	D	C	4436	15.957	280	278	2	1010.76	3.636		1.58	0.07	6	0.67	0.83	0.83	1	7	0.57	0.86	0.86	1	0.8	0.8	0.8	1	0.5	0.8	0.8	0.9
94		MOAD_ECOLI	80	2-81	MOAE_ECOLI	149	2-150	1fm0	D	E	2579	11.311	229	228	1	817.93	3.587		1.9	0.05	8	1	1	1	1	9	0.89	1	1	1	1	1	1	1	0.9	1	1	1
95	b	METN_ECOLI	342	2-343	METI_ECOLI	216	2-217	3tui	G	E	5460	9.873	558	553	5	1025.22	1.854	complex_242 and complex_247 redundant	2.79	0.02	14	0.43	0.86	0.93	0.93	18	0.44	0.83	0.89	0.89	0.6	1	1	1	0.5	1	1	1
104		CUSA_ECOLI	1046	2-1047	CUSB_ECOLI	329	79-407	3ne5	A	B	20183	15.096	1375	1337	38	5170.61	3.867
105		TUSB_ECOLI	94	2-95	TUSC_ECOLI	118	2-119	2d1p	I	H	850	4.009	212	212	0	253.11	1.194	complex_244 redundant	0.79	0.06	0	-	-	-	-	1	1	1	1	1	0.4	0.4	0.6	0.6	0.3	0.3	0.4	0.4
114		DHAL_ECOLI	209	2-210	DHAK_ECOLI	355	2-356	3pnl	B	A	2791	4.975	564	561	3	758.28	1.352		1.04	0.25	12	0.25	0.42	0.67	0.67	13	0.31	0.46	0.69	0.69	0	0	0.4	0.4	0.2	0.4	0.7	0.7
122	b	SUFC_ECOLI	171	10-180	SUFD_ECOLI	241	160-400	2zu0	D	B	3454	8.507	412	406	6	833.9	2.054	large conformational change	0.9	0.26	2	1	1	1	1	2	1	1	1	1	0.4	0.4	0.6	0.6	0.2	0.4	0.5	0.5
124		MQSA_ECOLI	75	2-76	MQSR_ECOLI	97	2-98	3hi2	C	D	101	0.587	172	172	0	61.01	0.355		0.74	0.02	0	-	-	-	-	0	-	-	-	-	0.2	0.4	0.4	0.4	0.2	0.3	0.4	0.4
127	b	FRDA_ECOLI	399	2-400	FRDC_ECOLI	130	2-131	1kf6	M	O	564	1.07	529	527	2	35.94	0.068		0.69	0.01	0	-	-	-	-	0	-	-	-	-	0	0	0	0	0	0	0	0
128		RS6_ECOLI	134	2-135	RS18_ECOLI	74	2-75	2qan	F	R	2933	14.448	208	203	5	584.14	2.878		2.21	0.02	6	0.67	0.83	0.83	1	7	0.71	0.86	0.86	1	0.6	0.8	0.8	1	0.6	0.7	0.7	0.8
130	b	BTUC_ECOLI	305	22-326	BTUD_ECOLI	157	11-167	2qi9	A	C	13493	29.786	462	453	9	4449.68	9.823		4.2	0.03	21	0.44	0.88	0.94	0.94	21	0.44	0.88	0.94	0.94	0.67	1	1	1	0.71	1	1	1
131	b	SDHB_ECOLI	84	143-226	DHSD_ECOLI	114	2-115	2wdq	F	H	1094	5.525	198	198	0	217.02	1.096	complex_245 redundant	0.72	0.09	0	-	-	-	-	0	-	-	-	-	0.2	0.2	0.2	0.2	0.1	0.1	0.1	0.2
133		RECC_ECOLI	1121	2-1122	RECB_ECOLI	1179	2-1180	1w36	F	E	2270	0.988	2300	2298	2	391.26	0.17
134		FIMF_ECOLI	156	21-176	FIMC_ECOLI	205	37-241	3jwn	K	I	4664	13.064	361	357	4	993.48	2.783	complex_248 redundant	0.71	0.4	0	-	-	-	-	0	-	-	-	-	0.2	0.2	0.2	0.2	0.2	0.2	0.2	0.2
135	a	ATPE_ECOLI	138	2-139	ATPG_ECOLI	230	19-248	1fs0	E	G	3741	10.193	368	367	1	1068.49	2.911		1.14	0.21	15	0.4	0.53	0.6	0.6	18	0.39	0.5	0.61	0.61	0.8	0.8	1	1	0.6	0.6	0.7	0.7
137		NRDI_ECOLI	135	2-136	RIR4_ECOLI	285	2-286	3n3a	D	A	1315	3.176	420	414	6	194.36	0.469		0.64	0.12	0	-	-	-	-	0	-	-	-	-	0.2	0.2	0.2	0.2	0.1	0.1	0.1	0.1
138		RL10_ECOLI	105	2-106	RL11_ECOLI	76	67-142	3uos	H	I	3092	17.178	181	180	1	798.06	4.434		1.15	0.16	2	0	1	1	1	2	0	1	1	1	0	0.4	0.4	0.4	0	0.2	0.2	0.2
139	b	FRDD_ECOLI	118	2-119	FRDB_ECOLI	105	140-244	1kf6	D	B	405	1.833	223	221	2	44	0.199		0.61	0.03	0	-	-	-	-	0	-	-	-	-	0	0	0	0	0	0	0	0
141		PTHP_ECOLI	84	2-85	PTGA_ECOLI	168	2-169	1ggr	B	A	836	3.344	252	250	2	220.66	0.883		0.74	0.15	0	-	-	-	-	0	-	-	-	-	0.2	0.2	0.2	0.4	0.1	0.1	0.1	0.2
152	a	NARH_ECOLI	511	2-512	NARI_ECOLI	224	2-225	1q16	B	C	1907	2.605	735	732	3	210.44	0.287		0.92	0.02	1	1	1	1	1	1	1	1	1	1	0.6	0.6	0.6	0.6	0.3	0.3	0.3	0.3
158		PTQA_ECOLI	115	2-116	PTQB_ECOLI	105	2-106	2wwv	A	D	2661	12.917	220	206	14	643.86	3.126		1.19	0.17	5	0.2	0.2	0.2	0.4	8	0.12	0.12	0.12	0.38	0.2	0.2	0.2	0.4	0.1	0.1	0.1	0.3
160		RECD_ECOLI	607	2-608	RECC_ECOLI	1121	2-1122	1w36	D	C	1987	1.151	1728	1726	2	359.17	0.208
162		NARG_ECOLI	44	2-45	NARI_ECOLI	224	2-225	1q16	A	C	1170	4.382	268	267	1	248.43	0.93		0.65	0.13	0	-	-	-	-	0	-	-	-	-	0	0.4	0.4	0.4	0	0.2	0.2	0.2
166		RS5_ECOLI	88	80-167	RS8_ECOLI	129	2-130	3sfs	E	H	3343	15.477	217	216	1	552.6	2.558		1.53	0.06	3	0.67	0.67	0.67	0.67	4	0.5	0.75	0.75	0.75	0.4	0.6	0.6	0.8	0.5	0.6	0.6	0.7
190		RS8_ECOLI	129	2-130	RS17_ECOLI	83	2-84	1vs5	H	Q	3214	15.232	212	211	1	603.1	2.858		0.93	0.28	2	0	0	0	0	2	0	0	0	0	0	0	0	0	0	0	0	0
203	a	CHEA_ECOLI	76	154-229	CHEY_ECOLI	128	2-129	1ffg	B	A	306	1.7	204	180	24	45.36	0.252		0.51	0.09	0	-	-	-	-	0	-	-	-	-	0	0	0	0	0	0	0	0
204		RL29_ECOLI	62	2-63	RL23_ECOLI	99	2-100	2qam	X	T	3011	19.057	161	158	3	851.54	5.389		3.37	0.02	4	0.5	0.5	0.5	0.5	7	0.43	0.43	0.43	0.43	0.4	0.4	0.4	0.4	0.3	0.4	0.5	0.6
205	b	RL36_ECOLI	37	2-38	RL6_ECOLI	98	80-177	1vs8	4	G	1824	13.511	135	135	0	284.17	2.105		1.28	0.18	1	1	1	1	1	3	0.33	0.33	0.33	0.33	0.2	0.2	0.2	0.2	0.1	0.1	0.1	0.1
208		RS10_ECOLI	102	2-103	RS3_ECOLI	232	2-233	3sfs	J	C	2924	8.861	334	330	4	322.11	0.976		0.83	0.12	2	0.5	0.5	0.5	0.5	2	0.5	0.5	0.5	0.5	0.2	0.2	0.2	0.2	0.12	0.12	0.25	0.25
209	b	RS3_ECOLI	232	2-233	RS14_ECOLI	60	42-101	3i1m	C	N	2674	9.253	292	289	3	411.68	1.424		1.76	0.03	11	0.91	0.91	0.91	0.91	12	0.92	0.92	0.92	0.92	1	1	1	1	1	1	1	1
210		RS4_ECOLI	205	2-206	RS5_ECOLI	166	2-167	3or9	D	E	1871	5.057	371	370	1	330.59	0.893		0.95	0.15	4	0.33	0.33	0.33	0.33	4	0.33	0.33	0.33	0.33	0.25	0.25	0.25	0.25	0.11	0.11	0.11	0.11
223		RS19_ECOLI	91	2-92	RS14_ECOLI	100	2-101	3i1o	S	N	2448	12.817	191	191	0	254.76	1.334		0.79	0.15	0	-	-	-	-	1	0	0	0	0	0.25	0.25	0.25	0.25	0.25	0.25	0.25	0.25
235		RL14_ECOLI	122	2-123	RL3_ECOLI	208	2-209	2qba	K	D	3196	9.685	330	330	0	465.37	1.41		0.73	0.46	0	-	-	-	-	0	-	-	-	-	0.2	0.2	0.2	0.2	0.1	0.1	0.1	0.1
238		BTUC_ECOLI	325	2-326	BTUF_ECOLI	245	22-266	2qi9	A	F	5715	10.187	570	561	9	1798.7	3.206		1.63	0.11	5	0.4	0.6	0.6	0.8	10	0.4	0.6	0.6	0.7	0.4	0.6	0.6	0.8	0.4	0.6	0.6	0.7
240	d	SDHB_ECOLI	116	2-117	SDHA_ECOLI	134	455-588	2wdq	B	A	3511	14.215	250	247	3	749.82	3.036		1.4	0.15	8	0.62	0.62	0.62	0.75	8	0.62	0.62	0.62	0.75	0.8	0.8	0.8	0.8	0.5	0.5	0.5	0.6
240	b	SDHB_ECOLI	116	2-117	SDHA_ECOLI	409	2-410	2wdq	B	A	3823	7.338	525	521	4	320.96	0.616		0.71	0.2	0	-	-	-	-	0	-	-	-	-	0.2	0.2	0.2	0.4	0.1	0.1	0.1	0.2
241		NARG_ECOLI	1246	2-1247	NARH_ECOLI	511	2-512	1q16	A	B	2827	1.612	1757	1754	3	187.06	0.107
242	b	MALF_ECOLI	225	290-514	MALK_ECOLI	203	14-216	3rlf	F	B	11144	26.408	428	422	6	3508.79	8.315	complex_095 redundant	2.08	0.24	8	0.88	1	1	1	9	0.89	1	1	1	1	1	1	1	0.8	1	1	1
243		MALE_ECOLI	370	27-396	MALG_ECOLI	295	2-296	3rlf	E	G	6674	10.315	665	647	18	2385.28	3.687	complex_006 redundant	1.72	0.2	10	0.3	0.8	0.8	0.9	17	0.24	0.53	0.59	0.65	0.4	0.8	0.8	1	0.3	0.8	0.8	0.9
246	c	FIMH_ECOLI	139	162-300	FIMD_ECOLI	154	46-199	3rfz	A	B	314	1.072	293	293	0	25.33	0.086		1.24	0.01	4	0	0	0	0	4	0	0	0	0	0	0	0	0	0	0	0	0
249		RS3_ECOLI	94	114-207	RS5_ECOLI	80	2-81	1vs5	C	E	2489	14.471	174	172	2	267.51	1.555	small interface	1.26	0.06	3	0.33	0.33	0.33	0.67	4	0.25	0.25	0.25	0.5	0.2	0.2	0.2	0.4	0.1	0.1	0.1	0.3
251		RS10_ECOLI	102	2-103	RS14_ECOLI	62	40-101	3i1o	J	N	2012	12.344	164	163	1	190.78	1.17		2.35	0.01	6	0.83	1	1	1	7	0.86	1	1	1	0.8	1	1	1	0.7	0.9	0.9	1
252		RL15_ECOLI	143	2-144	RL4_ECOLI	200	2-201	1vt2	L	E	3395	9.985	343	340	3	814.63	2.396		2	0.05	6	0.67	0.83	0.83	0.83	8	0.5	0.62	0.62	0.62	0.8	1	1	1	0.6	0.7	0.7	0.7
253		RS13_ECOLI	117	2-118	RS19_ECOLI	91	2-92	3i1o	M	S	2259	10.861	208	208	0	288.14	1.385		0.91	0.16	5	0.2	0.2	0.2	0.2	7	0.14	0.14	0.29	0.29	0.2	0.2	0.2	0.2	0.11	0.11	0.22	0.33
19	interolog-a	SYFA_THETH	265	85-350	SYFB_THETH	200	480-680	3teh	A	B	4215	9.601	465	439	26	882.82	2.011	domain1	2.27	0.04	32	0.59	0.72	0.72	0.75	39	0.56	0.69	0.72	0.74	0.8	0.8	0.8	0.8	0.6	0.7	0.7	0.7
19	interolog-b	SYFA_THETH	265	85-350	SYFB_THETH	280	200-480	3teh	A	B	4066	7.849	545	518	27	806.58	1.557	domain2	2.61	0.03	15	0.67	0.73	0.73	0.73	17	0.65	0.76	0.76	0.76	1	1	1	1	0.8	0.9	0.9	0.9
22	interolog-a	GLTD_AZOBR	480	2-482	GLTB_AZOBR	1513	2-1515	2vdc	L	A	1	0.001	1993	1995	-2	1	0.001	-
34	interolog-a	RUVB_THET8	223	2-225	RUVA_THET8	51	140-191	1ixr	C	B	2561	9.45	274	271	3	398.91	1.472	interacting_only	1.43	0.02	4	0	0.25	0.25	0.25	6	0	0.17	0.17	0.17	0	0.2	0.2	0.2	0	0.2	0.2	0.2
60	interolog-a	ISCU2_ARCFU	380	2-382	ISCS2_ARCFU	151	2-153	4eb7	C	A	328	1.112	531	295	236	136.22	0.462	dimer1	0.7	0.11	0	-	-	-	-	0	-	-	-	-	0	0	0	0	0	0	0	0
82	interolog-a	MUKB_HAEDU	240	1260-1500	MUKE_HAEDU	236	2-238	3euk	H	L	479	1.021	476	469	7	15.42	0.033	dimer1	0.98	0	1	0	0	0	0	2	0	0	0	0	0	0	0	0.2	0	0	0	0.11
86	interolog	Q87WW1_PSESM	432	2-434	CYSD_PSESM	209	2-211	1zun	B	A	2682	4.244	641	632	9	486.66	0.77	-	1.95	0.01	7	0.57	0.71	0.86	0.86	9	0.56	0.78	0.89	0.89	0.6	0.6	0.8	0.8	0.5	0.8	0.9	0.9
121	interolog-a	FADB_PSEFR	278	2-280	FADA_PSEFR	389	2-391	1wdk	A	C	1	0.001	667	669	-2	1	0.001	subregion	nan	0	0	-	-	-	-	0	-	-	-	-	0	0	0	0	0	0	0	0
123	interolog	ACDH_PSEUF	310	2-312	HOA_PSEUF	339	2-341	1nvm	B	A	1131	1.764	649	641	8	174.82	0.273	-	0.72	0.04	0	-	-	-	-	0	-	-	-	-	0.4	0.4	0.4	0.4	0.2	0.3	0.3	0.4
202	interolog	FLIM_THEMA	180	46-226	FLIG_THEMA	212	115-327	4fhr	A	B	924	2.369	392	390	2	201.35	0.516	-	0.66	0.02	0	-	-	-	-	0	-	-	-	-	0.2	0.2	0.2	0.2	0.1	0.1	0.1	0.1
326	interolog	Q8RDA7_THETN	302	40-342	Q8RDB0_THETN	743	8-751	3vti	C	A	1107	1.061	1045	1043	2	467.59	0.448	-	0.74	0.23	0	-	-	-	-	0	-	-	-	-	0.2	0.2	0.2	0.2	0.1	0.1	0.1	0.1
330	interolog	Q9WZV7_THEMA	257	232-489	Q9WYT9_THEMA	120	2-122	3dge	A	C	81450	223.764	377	364	13	34720.5	95.386	-	8.25	0.1	78	0.38	0.72	0.82	0.9	81	0.37	0.72	0.81	0.89	1	1	1	1	0.8	1	1	1
