# Supplementary material for: Sequence co-evolution gives 3D contacts and structures of protein complexes
Source: eLife. 2014 Sep 25;3:e03430. doi: 10.7554/eLife.03430 (PMC4360534; doi:10.7554/eLife.03430)
Supplement: Supplementary file 2. — De novo prediction data set and results. DOI: http://dx.doi.org/10.7554/eLife.03430.025 [file elife03430s002.xlsx]

## Sheet: Sheet1
Supplementary File 2 - Dataset of unsolved E.coli complex structures
# Remark: Data files with EVcomplex scores for all predictions can be found in Supplemenary File 4 and Supplementary Data
# Remark 2: Results for complexes in which alignments did not have sufficient sequence coverage (< 0.3 * non-redundant diverse sequences) should be disregarded
Input Settings								Alignment statistics after concatenation							Results
Job	subjob	Monomer 1	Length of monomer 1	Region 1	Monomer 2	Length 2	Region 2	Number of non-identical sequences	Normalized number of sequnce	Concatenated Length	Covered Length	Columns in alignment excluded due to low coverage ( > 80% gaps)	Effective number of sequences after clustering	Effective number of sequences normalized by length	Maximum EVcomplex score	Pairs of inter-ECs with EVcomplex score above 0.8	Solved interolog structure	Paralogous complexes
2		RIR1_ECOLI	760	2-761	RIR2_ECOLI	375	2-376	1790	1.577	1135	1135	0	160.52	0.141	0.58	0	no	RIR3_ECOLI,RIR4_ECOLI,1,9
3		ILVH_ECOLI	162	2-163	ILVI_ECOLI	573	2-574	3900	5.321	735	733	2	748.23	1.021	0.87	2	no	ILVB_ECOLI,ILVN_ECOLI,1,3
4		SYGA_ECOLI	302	2-303	SYGB_ECOLI	688	2-689	3624	3.672	990	987	3	660.71	0.669	1.42	4	no
7		RBSB_ECOLI	295	2-296	RBSC_ECOLI	320	2-321	11392	18.768	615	607	8	2634.9	4.341
8		LACI_ECOLI	359	2-360	BGAL_ECOLI	1023	2-1024	1566	1.136	1382	1379	3	218.78	0.159	0.84	1	no
10		UMUC_ECOLI	421	2-422	UMUD_ECOLI	138	2-139	2022	3.624	559	558	1	599.05	1.074	2.25	7	no
11		RECD_ECOLI	607	2-608	RECB_ECOLI	1179	2-1180	2192	1.23	1786	1782	4	411.99	0.231
12		T1SK_ECOLI	463	2-464	T1MK_ECOLI	528	2-529	421	0.426	991	989	2	303.45	0.307	0.67	0	no
13		FTSQ_ECOLI	275	2-276	FTSA_ECOLI	419	2-420	1287	1.854	694	694	0	218.5	0.315	0.7	0	no
14		ODP2_ECOLI	629	2-630	DLDH_ECOLI	473	2-474	6299	7.007	1102	899	203	1171.09	1.303	1.08	2	yes
15		ODP2_ECOLI	629	2-630	ODP1_ECOLI	886	2-887	2028	1.341	1515	1512	3	222.56	0.147	0.72	0	yes
16		FLIM_ECOLI	333	2-334	FLIL_ECOLI	153	2-154	1301	2.677	486	486	0	333.1	0.685	0.69	0	no
19		SYFA_ECOLI	326	2-327	SYFB_ECOLI	794	2-795	5383	4.811	1120	1119	1	1120.22	1.001	2.23	45	yes
21		MOTA_ECOLI	294	2-295	MOTB_ECOLI	307	2-308	1194	1.987	601	601	0	268.99	0.448	0.71	0	no
22		GLTD_ECOLI	471	2-472	GLTB_ECOLI	1485	2-1486	4186	2.142	1956	1954	2	539.58	0.276
24		CLPP_ECOLI	206	2-207	CLPX_ECOLI	423	2-424	3174	5.078	629	625	4	453.06	0.725	0.93	3	no
26		FLGH_ECOLI	231	2-232	FLGI_ECOLI	364	2-365	1753	2.951	595	594	1	464.5	0.782	0.91	1	no
28		DNAK_ECOLI	637	2-638	DNAJ_ECOLI	375	2-376	3818	3.776	1012	1011	1	528.41	0.523	0.68	0	no	HSCA_ECOLI,HSCB_ECOLI,1,16
31		RECA_ECOLI	352	2-353	RECX_ECOLI	165	2-166	2039	3.944	517	517	0	461.68	0.893	0.86	2	no
34		RUVB_ECOLI	335	2-336	RUVA_ECOLI	202	2-203	3423	6.434	537	532	5	805.52	1.514	1.78	2	yes
36		YBEY_ECOLI	154	2-155	PHOL_ECOLI	345	2-346	3620	7.343	499	493	6	917.31	1.861	0.76	0	no
41		RPOC_ECOLI	1406	2-1407	RPOB_ECOLI	1341	2-1342	5533	2.022	2747	2737	10	289.81	0.106
42		CHEW_ECOLI	166	2-167	MCP2_ECOLI	552	2-553	1976	2.76	718	716	2	694.28	0.97	0.82	1	yes	CHEA_ECOLI,MCP2_ECOLI,2,668
43		DPO3B_ECOLI	365	2-366	DNAA_ECOLI	466	2-467	4072	4.906	831	830	1	939.65	1.132	0.79	0	yes
44		FTSZ_ECOLI	382	2-383	FTSA_ECOLI	419	2-420	3362	4.213	801	798	3	705.83	0.884	0.76	0	no
45		MODE_ECOLI	261	2-262	MODF_ECOLI	489	2-490	611	0.815	750	750	0	24.34	0.032	1.49	4	yes
48		NRDG_ECOLI	153	2-154	NRDD_ECOLI	711	2-712	2335	2.709	864	862	2	326.41	0.379	1.31	1	no
49		FER_ECOLI	110	2-111	HSCA_ECOLI	615	2-616	1506	2.077	725	725	0	184.03	0.254	0.86	1	no
53		ATPB_ECOLI	459	2-460	ATPE_ECOLI	138	2-139	3979	6.687	597	595	2	456.11	0.767	0.7	0	yes	ATPA_ECOLI,ATPE_ECOLI,3,2343
56		CCMC_ECOLI	244	2-245	CCMD_ECOLI	68	2-69	1164	3.743	312	311	1	226.05	0.727	1.5	7	no
57		TOLQ_ECOLI	229	2-230	TOLR_ECOLI	141	2-142	5549	15.161	370	366	4	1585.83	4.333	1.42	11	no	EXBB_ECOLI,EXBD_ECOLI,1,6
58		FLIT_ECOLI	120	2-121	FLIS_ECOLI	135	2-136	528	2.071	255	255	0	132.98	0.521	0.8	1	no
60		ISCU_ECOLI	127	2-128	ISCS_ECOLI	403	2-404	4110	7.769	530	529	1	829.79	1.569	0.54	0	yes
61		FTSI_ECOLI	587	2-588	FTSL_ECOLI	120	2-121	1373	1.959	707	701	6	248.05	0.354	0.71	0	no
62		ENTB_ECOLI	284	2-285	ENTE_ECOLI	535	2-536	1202	1.478	819	813	6	190.66	0.235
63		ACRA_ECOLI	396	2-397	ACRB_ECOLI	1048	2-1049	18742	13.097	1444	1431	13	4834.11	3.378
64		MAZF_ECOLI	110	2-111	MAZE_ECOLI	81	2-82	832	4.356	191	191	0	382.25	2.001	1.25	4	yes
66		MIND_ECOLI	269	2-270	MINC_ECOLI	230	2-231	1368	2.741	499	499	0	233.41	0.468	0.67	0	no
67		ODO2_ECOLI	404	2-405	ODO1_ECOLI	932	2-933	2999	2.252	1336	1332	4	465.87	0.35	0.74	0	yes
68		PSPA_ECOLI	221	2-222	PSPB_ECOLI	73	2-74	535	1.82	294	294	0	73.51	0.25	0.7	0	no
69		PSPA_ECOLI	221	2-222	PSPF_ECOLI	324	2-325	837	1.539	545	544	1	124.48	0.229	0.77	0	no
73		LPXB_ECOLI	381	2-382	LPXA_ECOLI	261	2-262	1950	3.047	642	640	2	516.52	0.807	0.71	0	no
74		BGLG_ECOLI	277	2-278	PTV3B_ECOLI	624	2-625	2284	2.549	901	896	5	551.5	0.616	0.67	0	no
75		MCRB_ECOLI	458	2-459	MCRC_ECOLI	347	2-348	207	0.258	805	801	4	104.32	0.13	1.52	5	no
76		MREC_ECOLI	366	2-367	MREB_ECOLI	346	2-347	1894	2.668	712	710	2	428.59	0.604	0.64	0	no
77		MREC_ECOLI	366	2-367	MRED_ECOLI	161	2-162	1287	2.447	527	526	1	293.14	0.557	0.94	1	no
78		NARY_ECOLI	513	2-514	NARW_ECOLI	230	2-231	1831	2.471	743	741	2	201.78	0.272	0.54	0	no
79		TOLA_ECOLI	420	2-421	TOLB_ECOLI	429	2-430	764	0.9	849	849	0	44.52	0.052	0.89	1	no
80		TOLA_ECOLI	420	2-421	TOLR_ECOLI	141	2-142	753	1.345	561	560	1	57.39	0.102	0.61	0	no
81		FIC_ECOLI	199	2-200	YHFG_ECOLI	54	2-55	235	0.929	253	253	0	19.17	0.076	0.63	0	no
82		MUKB_ECOLI	1485	2-1486	MUKE_ECOLI	233	2-234	1055	0.614	1718	1718	0	27.03	0.016	1.82	4	yes
84		FECI_ECOLI	172	2-173	FECR_ECOLI	316	2-317	6054	12.665	488	478	10	2789.26	5.835	2.59	12	no
85		FECR_ECOLI	316	2-317	FECA_ECOLI	773	2-774	494	0.455	1089	1086	3	32.77	0.03	1.1	4	no
86		CYSN_ECOLI	474	2-475	CYSD_ECOLI	301	2-302	2837	3.675	775	772	3	477.78	0.619	1.8	7	yes
88		ACCC_ECOLI	448	2-449	BCCP_ECOLI	155	2-156	4103	6.861	603	598	5	830.83	1.389	2.06	3	yes
89		HYPE_ECOLI	335	2-336	HYPD_ECOLI	372	2-373	1442	2.048	707	704	3	444.44	0.631	0.73	0	no
90		FLID_ECOLI	467	2-468	FLIS_ECOLI	135	2-136	1833	3.045	602	602	0	733.6	1.219	0.72	0	no
91		FLIF_ECOLI	551	2-552	FLIG_ECOLI	330	2-331	2662	3.025	881	880	1	699.43	0.795	0.68	0	no
92		LEUD_ECOLI	200	2-201	LEUC_ECOLI	465	2-466	4705	7.107	665	662	3	757.77	1.145	2.02	9	yes
96		PANC_ECOLI	282	2-283	PANB_ECOLI	263	2-264	2459	4.529	545	543	2	586.59	1.08	0.98	4	no
97		MOBB_ECOLI	174	2-175	MOBA_ECOLI	193	2-194	1424	3.934	367	362	5	379.88	1.049	0.65	0	no
98		YIJO_ECOLI	282	2-283	PTFB3_ECOLI	112	2-113	524	1.333	394	393	1	37.24	0.095	0.67	0	no
99		GCSP_ECOLI	956	2-957	GCSH_ECOLI	128	2-129	2912	2.689	1084	1083	1	351.62	0.325	0.64	0	no
100		TORC_ECOLI	389	2-390	TORA_ECOLI	847	2-848	1397	1.132	1236	1234	2	74.81	0.061	1.1	8	no
101		NUOCD_ECOLI	595	2-596	NUOB_ECOLI	219	2-220	3846	4.754	814	809	5	396.61	0.49	1.02	3	yes
102		CCMF_ECOLI	646	2-647	CCME_ECOLI	158	2-159	1770	2.21	804	801	3	375.66	0.469	0.8	1	no	CCMC_ECOLI,CCME_ECOLI,2,202
103		TORD_ECOLI	198	2-199	TORA_ECOLI	847	2-848	625	0.599	1045	1043	2	71.72	0.069	1.35	28	no	NARW_ECOLI,NARZ_ECOLI,2,1540 // DMSD_ECOLI,YNFE_ECOLI,4,4010 // DMSD_ECOLI,YNFF_ECOLI,3,1526 // NARG_ECOLI,NARJ_ECOLI,2,1531
106		FLII_ECOLI	456	2-457	FLIH_ECOLI	227	2-228	1408	2.068	683	681	2	252.14	0.37
107		YHAJ_ECOLI	297	2-298	YHAK_ECOLI	232	2-233	1132	2.148	529	527	2	269.37	0.511
108		HIGA_ECOLI	137	2-138	HIGB_ECOLI	103	2-104	758	3.172	240	239	1	307.49	1.287	0.84	3	no
109		TATB_ECOLI	170	2-171	TATC_ECOLI	257	2-258	1435	3.384	427	424	3	302.02	0.712	1.03	1	no
110		TATA_ECOLI	88	2-89	TATB_ECOLI	170	2-171	1327	5.143	258	258	0	462.91	1.794	1.92	33	yes
111		CCME_ECOLI	158	2-159	CCMD_ECOLI	68	2-69	899	3.996	226	225	1	213.69	0.95	0.64	0	no
112		FLGD_ECOLI	230	2-231	FLGC_ECOLI	133	2-134	1292	3.559	363	363	0	405.28	1.116	0.62	0	no
113		LOLD_ECOLI	232	2-233	LOLC_ECOLI	398	2-399	2888	4.658	630	620	10	855.11	1.379
115		DHAK_ECOLI	355	2-356	DHAR_ECOLI	638	2-639	564	0.57	993	990	3	37.87	0.038	1.14	11	no
116		PRET_ECOLI	411	2-412	PREA_ECOLI	410	2-411	950	1.163	821	817	4	127.69	0.156	0.75	0	yes
117		YAHF_ECOLI	514	2-515	YAHE_ECOLI	286	2-287	336	0.421	800	799	1	23.21	0.029	1.53	14	no
118		CUSF_ECOLI	109	2-110	CUSC_ECOLI	456	2-457	491	0.872	565	563	2	28.01	0.05	1.63	9	no
119		YBDN_ECOLI	405	2-406	YBDM_ECOLI	208	2-209	1037	1.697	613	611	2	110.8	0.181	0.97	1	no
120		CUSB_ECOLI	406	2-407	CUSF_ECOLI	109	2-110	1075	2.087	515	515	0	280.92	0.545	0.76	0	no
121		FADJ_ECOLI	713	2-714	FADI_ECOLI	435	2-436	5676	4.996	1148	1136	12	723.21	0.637	0.72	0	yes
123		ACDH_ECOLI	315	2-316	HOA_ECOLI	336	2-337	1134	1.753	651	647	4	174.79	0.27	0.71	0	yes
125		CSDA_ECOLI	400	2-401	CSDE_ECOLI	146	2-147	1750	3.235	546	541	5	275.7	0.51	0.75	0	no	SUFE_ECOLI,SUFS_ECOLI,1,12
126		YAFQ_ECOLI	91	2-92	DINJ_ECOLI	85	2-86	839	4.794	176	175	1	369.97	2.114	1.5	19	no
129		FTSQ_ECOLI	275	2-276	FTSZ_ECOLI	382	2-383	1291	1.974	657	654	3	245.62	0.376	0.6	0	no
132		MCP2_ECOLI	552	2-553	CHER_ECOLI	285	2-286	1892	2.266	837	835	2	542.25	0.649	0.74	0	no
136		FLGH_ECOLI	231	2-232	FLGF_ECOLI	250	2-251	1681	3.561	481	472	9	499.38	1.058	0.67	0	no	FLGH_ECOLI,FLGK_ECOLI,3,2115
140		ENTH_ECOLI	136	2-137	ENTB_ECOLI	284	2-285	341	0.816	420	418	2	10.82	0.026	1.02	3	no
142		ISCA_ECOLI	106	2-107	HSCA_ECOLI	615	2-616	1439	1.996	721	721	0	169.97	0.236	0.6	0	no
143		CCMC_ECOLI	244	2-245	CCMA_ECOLI	206	2-207	1729	3.984	450	434	16	458.31	1.056
144		CCMH_ECOLI	349	2-350	CCMF_ECOLI	646	2-647	1836	1.849	995	993	2	118.3	0.119	0.66	0	no
145		FLIG_ECOLI	330	2-331	FLII_ECOLI	456	2-457	2240	2.861	786	783	3	450.75	0.576
146		ISCU_ECOLI	127	2-128	HSCB_ECOLI	170	2-171	1059	3.578	297	296	1	173.83	0.587	0.7	0	no
147		MBHL_ECOLI	596	2-597	HYAD_ECOLI	194	2-195	1386	1.759	790	788	2	228.59	0.29	0.62	0	no	HYCE_ECOLI,HYCI_ECOLI,4,1718
148		ENVR_ECOLI	219	2-220	YHDJ_ECOLI	293	2-294	305	0.597	512	511	1	5.48	0.011	1.7	3	no
149		MALE_ECOLI	395	2-396	LAMB_ECOLI	445	2-446	545	0.649	840	840	0	46.1	0.055	1.89	13	no
150		NUOE_ECOLI	165	2-166	NUOG_ECOLI	907	2-908	1022	0.953	1072	1072	0	83.34	0.078	1.34	3	yes
151		PSPA_ECOLI	221	2-222	PSPC_ECOLI	118	2-119	658	1.947	339	338	1	136	0.402	0.56	0	no
153		TOLA_ECOLI	420	2-421	PAL_ECOLI	172	2-173	731	1.235	592	592	0	57.77	0.098	0.97	1	no
154		TOLA_ECOLI	420	2-421	TOLQ_ECOLI	229	2-230	844	1.302	649	648	1	47.13	0.073	0.91	1	no
155		FLID_ECOLI	467	2-468	FLIT_ECOLI	120	2-121	656	1.118	587	587	0	145.74	0.248	0.6	0	no
156		NAPH_ECOLI	286	2-287	NAPC_ECOLI	199	2-200	376	0.778	485	483	2	46.03	0.095	0.71	0	no
157		TATA_ECOLI	88	2-89	TATC_ECOLI	257	2-258	2995	8.967	345	334	11	1036.78	3.104	1.61	3	no
159		EUTQ_ECOLI	232	2-233	EUTD_ECOLI	337	2-338	442	0.78	569	567	2	20	0.035	0.87	4	no
161		MCP2_ECOLI	552	2-553	CHEB_ECOLI	348	2-349	1874	2.085	900	899	1	473.86	0.527	0.7	0	no	PHOP_ECOLI,PHOQ_ECOLI,1,1 // RSTA_ECOLI,RSTB_ECOLI,1,3 // CPXA_ECOLI,CPXR_ECOLI,1,4 // BASR_ECOLI,BASS_ECOLI,1,9 // ENVZ_ECOLI,OMPR_ECOLI,1,4 // CHEY_ECOLI,MCP2_ECOLI,4,3592 // CREB_ECOLI,CREC_ECOLI,1,1 // NARL_ECOLI,NARX_ECOLI,1,8 // TORR_ECOLI,TORS_ECOLI,2,1083 // YEDV_ECOLI,YEDW_ECOLI,1,1
163		ACP_ECOLI	77	2-78	FABH_ECOLI	316	2-317	2240	5.7	393	393	0	699.08	1.779	0.77	0	no
164		KPRS_ECOLI	314	2-315	PTH_ECOLI	193	2-194	2501	4.952	507	505	2	590.34	1.169	0.78	0	no
165		RL11_ECOLI	141	2-142	RL7_ECOLI	120	2-121	3040	11.648	261	261	0	381.76	1.463	0.59	0	no
167		CHEZ_ECOLI	213	2-214	CHER_ECOLI	285	2-286	547	1.101	498	497	1	61.96	0.125	0.63	0	no
168		ISCA_ECOLI	106	2-107	FER_ECOLI	110	2-111	812	3.759	216	216	0	114.88	0.532	0.76	0	no
169		CCMD_ECOLI	68	2-69	CCMA_ECOLI	206	2-207	1167	4.506	274	259	15	324.78	1.254
170		FLIL_ECOLI	153	2-154	FLIO_ECOLI	120	2-121	1069	3.916	273	273	0	335.28	1.228	0.75	0	no
171		NRDH_ECOLI	80	2-81	RIR4_ECOLI	318	2-319	1149	2.902	398	396	2	84.22	0.213	0.93	1	no
172		ISCU_ECOLI	127	2-128	HSCA_ECOLI	615	2-616	1400	1.889	742	741	1	161.18	0.218	0.68	0	no
173		HYAD_ECOLI	194	2-195	MBHS_ECOLI	371	2-372	1423	2.523	565	564	1	291.69	0.517	0.68	0	no
174		TOLA_ECOLI	420	2-421	YBGF_ECOLI	262	2-263	745	1.092	682	682	0	52.22	0.077	0.94	1	no
175		FDOG_ECOLI	1015	2-1016	FDHE_ECOLI	308	2-309	805	0.725	1323	1111	212	95.08	0.086	1.44	3	no
176		TORC_ECOLI	389	2-390	TORS_ECOLI	913	2-914	637	0.49	1302	1300	2	37.22	0.029	1.35	16	no
177		NUOCD_ECOLI	595	2-596	NUOG_ECOLI	907	2-908	1091	0.726	1502	1502	0	80.11	0.053	0.9	6	yes
178		GLTI_ECOLI	301	2-302	GLTL_ECOLI	240	2-241	17842	35.191	541	507	34	4318.73	8.518
179		YEDI_ECOLI	304	2-305	MPGP_ECOLI	270	2-271	463	0.812	574	570	4	15.92	0.028	0.96	3	no
180		PYRF_ECOLI	244	2-245	RIBA_ECOLI	195	2-196	428	0.982	439	436	3	23.59	0.054	0.55	0	no
181		FLGH_ECOLI	231	2-232	FLGL_ECOLI	316	2-317	1348	2.464	547	547	0	405.06	0.741	0.58	0	no
182		PTA_ECOLI	713	2-714	YFBT_ECOLI	215	2-216	592	0.64	928	925	3	24.23	0.026	1.08	7	no
183		DYR_ECOLI	158	2-159	FIXX_ECOLI	94	2-95	131	0.522	252	251	1	3.56	0.014	0.98	1	no
184		YIAF_ECOLI	235	2-236	YIAC_ECOLI	145	2-146	294	0.776	380	379	1	14.97	0.039	0.91	2	no
185		FLIN_ECOLI	136	2-137	FLIR_ECOLI	260	2-261	1927	4.891	396	394	2	585.27	1.485	0.9	1	no
186		LEU3_ECOLI	362	2-363	ILVI_ECOLI	573	2-574	2206	2.367	935	932	3	376.79	0.404	0.84	1	no
187		PURU_ECOLI	279	2-280	GALU_ECOLI	301	2-302	302	0.527	580	573	7	14.51	0.025	0.63	0	no
188		TOP1_ECOLI	864	2-865	RLUB_ECOLI	290	2-291	550	0.478	1154	1150	4	33.32	0.029	2.12	6	no
189		RS8_ECOLI	129	2-130	RL15_ECOLI	143	2-144	3639	13.379	272	272	0	699.39	2.571	0.73	0	yes
191		PRMA_ECOLI	292	2-293	ENVR_ECOLI	219	2-220	332	0.65	511	511	0	9.79	0.019	1.16	2	no
192		CHEZ_ECOLI	213	2-214	MCP2_ECOLI	552	2-553	702	0.919	765	764	1	87.19	0.114	0.6	0	yes
193		FER_ECOLI	110	2-111	ISCS_ECOLI	403	2-404	1092	2.137	513	511	2	139.25	0.273	0.7	0	no
194		HYBE_ECOLI	161	2-162	MBHT_ECOLI	371	2-372	382	0.719	532	531	1	66.79	0.126	0.93	2	no
195		FTSW_ECOLI	413	2-414	FTSI_ECOLI	587	2-588	6362	6.655	1000	956	44	2036.77	2.131	2.49	12	no
196		SECA_ECOLI	900	2-901	FTSQ_ECOLI	275	2-276	1010	0.861	1175	1173	2	137.95	0.118	0.89	1	no
197		FLIN_ECOLI	136	2-137	FLII_ECOLI	456	2-457	1728	2.934	592	589	3	346.31	0.588
198		MURE_ECOLI	494	2-495	MURG_ECOLI	354	2-355	3469	4.115	848	843	5	1029.29	1.221	0.8	0	no
199		MBHS_ECOLI	371	2-372	HYAF_ECOLI	284	2-285	531	0.812	655	654	1	61.92	0.095	1.6	11	no
200		FLGE_ECOLI	401	2-402	FLGM_ECOLI	96	2-97	1022	2.056	497	497	0	252.68	0.508	0.81	1	no
201		YPDE_ECOLI	344	2-345	ALAC_ECOLI	411	2-412	401	0.533	755	752	3	71.14	0.095	2.65	41	no
202		FLIM_ECOLI	333	2-334	FLIG_ECOLI	330	2-331	1128	1.704	663	662	1	239.89	0.362	0.73	0	yes
206		FTSW_ECOLI	413	2-414	FTSL_ECOLI	120	2-121	1010	1.902	533	531	2	184.14	0.347	0.79	0	no
207		CYSN_ECOLI	474	2-475	TRUD_ECOLI	348	2-349	549	0.67	822	820	2	17.59	0.021	1.15	4	no
211		CHEZ_ECOLI	213	2-214	CHEA_ECOLI	653	2-654	1075	1.243	866	865	1	128.82	0.149	0.78	0	no
212		ATP6_ECOLI	270	2-271	ATPE_ECOLI	138	2-139	2159	5.305	408	407	1	496.54	1.22	0.71	0	no
213		MURD_ECOLI	437	2-438	FTSZ_ECOLI	382	2-383	3510	4.301	819	816	3	926.63	1.136	0.7	0	no
214		HYCE_ECOLI	568	2-569	HYPC_ECOLI	89	2-90	421	0.641	657	657	0	42.52	0.065	0.99	5	no
215		MURC_ECOLI	490	2-491	FTSI_ECOLI	587	2-588	2511	2.349	1077	1069	8	720.51	0.674	0.69	0	no
216		FLIF_ECOLI	551	2-552	FLIM_ECOLI	333	2-334	1391	1.574	884	884	0	316.58	0.358	0.62	0	no
217		BDCA_ECOLI	236	2-237	TRER_ECOLI	314	2-315	4539	8.298	550	547	3	1864.59	3.409
218		CHER_ECOLI	285	2-286	FLHD_ECOLI	115	2-116	389	0.975	400	399	1	32.47	0.081	0.68	0	no
219		RNK_ECOLI	135	2-136	YBDM_ECOLI	208	2-209	222	0.651	343	341	2	8.99	0.026	0.64	0	no
220		MURD_ECOLI	437	2-438	LPXC_ECOLI	304	2-305	1240	1.676	741	740	1	239.15	0.323	0.67	0	no
221		PDXA_ECOLI	328	2-329	FIXX_ECOLI	94	2-95	208	0.496	422	419	3	2.01	0.005	0.75	0	no
222		NLPA_ECOLI	271	2-272	TRMH_ECOLI	228	2-229	56	0.133	499	421	78	34	0.081	1.18	16	no
224		SELA_ECOLI	462	2-463	MTLD_ECOLI	381	2-382	334	0.397	843	841	2	5.04	0.006	0.55	0	no
225		FTSI_ECOLI	587	2-588	FTSQ_ECOLI	275	2-276	694	0.811	862	856	6	107.37	0.125	1.38	2	no
226		SECY_ECOLI	442	2-443	RL24_ECOLI	103	2-104	3770	7.007	545	538	7	792.38	1.473	0.87	1	no
227		HYPE_ECOLI	335	2-336	HYCE_ECOLI	568	2-569	494	0.548	903	902	1	38.66	0.043	1.2	27	no
228		DACB_ECOLI	476	2-477	ASSY_ECOLI	446	2-447	391	0.425	922	921	1	5.83	0.006	1.65	12	no
229		RL2_ECOLI	272	2-273	GSPE_ECOLI	492	2-493	121	0.16	764	758	6	10.16	0.013	0.82	1	no
230		YEBV_ECOLI	77	2-78	KDGR_ECOLI	262	2-263	1	0.003	339	339	0	1	0.003	0.26	0	no
231		FADJ_ECOLI	713	2-714	GTRB_ECOLI	305	2-306	28	0.028	1018	1015	3	8.33	0.008	0.51	0	no
232		RS8_ECOLI	129	2-130	RS19_ECOLI	91	2-92	3087	14.032	220	220	0	469.29	2.133	0.83	1	no
233		RS8_ECOLI	129	2-130	RS4_ECOLI	205	2-206	1968	5.892	334	334	0	380.52	1.139	0.69	0	yes
234		FTSI_ECOLI	587	2-588	FTSA_ECOLI	419	2-420	1170	1.209	1006	968	38	272.19	0.281	0.6	0	no
236		FTSL_ECOLI	120	2-121	FTSQ_ECOLI	275	2-276	2	0.005	395	395	0	1	0.003	11	120	no
237		METQ_ECOLI	270	2-271	METI_ECOLI	216	2-217	5286	11.012	486	480	6	1052.77	2.193	2.64	24	no
239		ATP6_ECOLI	270	2-271	ATPF_ECOLI	155	2-156	2383	5.647	425	422	3	611.57	1.449	1.46	10	no
250		RL29_ECOLI	62	2-63	SECY_ECOLI	442	2-443	3338	6.716	504	497	7	763.18	1.536	0.9	1	no
254		RS3_ECOLI	232	2-233	RS4_ECOLI	205	2-206	1642	3.775	437	435	2	303.63	0.698	0.83	1	no
255		RL23_ECOLI	99	2-100	SECY_ECOLI	442	2-443	3392	6.376	541	532	9	756.16	1.421	0.87	3	no
258		ILVB_ECOLI	561	2-562	ILVN_ECOLI	95	2-96	4635	7.175	656	646	10	805.96	1.248	0.95	5	no	ILVH_ECOLI,ILVI_ECOLI,1,2
259		CREC_ECOLI	473	2-474	CREB_ECOLI	228	2-229	962	1.376	701	699	2	110.2	0.158
261		HSCB_ECOLI	170	2-171	HSCA_ECOLI	615	2-616	1484	1.89	785	785	0	200.99	0.256
263		EXBB_ECOLI	243	2-244	EXBD_ECOLI	140	2-141	5213	14.127	383	369	14	1477.61	4.004	1.21	6	no	TOLQ_ECOLI,TOLR_ECOLI,1,3
264		FTSX_ECOLI	351	2-352	FTSE_ECOLI	221	2-222	2641	4.641	572	569	3	707.81	1.244
267		NARL_ECOLI	215	2-216	NARX_ECOLI	597	2-598	1023	1.265	812	809	3	200.45	0.248
271		RSTB_ECOLI	432	2-433	RSTA_ECOLI	238	2-239	42194	64.517	670	654	16	13658.4	20.884
272		KDPD_ECOLI	893	2-894	KDPE_ECOLI	224	2-225	2672	2.405	1117	1111	6	488.96	0.44
275		POTH_ECOLI	316	2-317	POTG_ECOLI	376	2-377	7446	11.18	692	666	26	1621.71	2.435
278		LOLD_ECOLI	232	2-233	LOLE_ECOLI	413	2-414	2872	4.53	645	634	11	837.77	1.321
279		SUFE_ECOLI	137	2-138	SUFS_ECOLI	405	2-406	1746	3.245	542	538	4	273.8	0.509	0.71	0	no	CSDA_ECOLI,CSDE_ECOLI,1,1
280		YEDW_ECOLI	222	2-223	YEDV_ECOLI	451	2-452	37736	56.576	673	667	6	12244.7	18.358
282		CHEA_ECOLI	653	2-654	MCP2_ECOLI	552	2-553	2297	1.908	1205	1204	1	600.82	0.499	0.71	0	no	CHEW_ECOLI,MCP2_ECOLI,1,144
283		NARG_ECOLI	1246	2-1247	NARJ_ECOLI	235	2-236	2345	1.584	1481	1480	1	205.92	0.139	0.64	0	no	NARW_ECOLI,NARZ_ECOLI,2,1540 // DMSD_ECOLI,YNFF_ECOLI,3,1526 // TORA_ECOLI,TORD_ECOLI,1,4 // DMSD_ECOLI,YNFE_ECOLI,4,4010
284		NARW_ECOLI	230	2-231	NARZ_ECOLI	1245	2-1246	2353	1.597	1475	1473	2	208.09	0.141	0.58	0	no	NARG_ECOLI,NARJ_ECOLI,2,1531 // DMSD_ECOLI,YNFF_ECOLI,3,1526 // TORA_ECOLI,TORD_ECOLI,1,4 // DMSD_ECOLI,YNFE_ECOLI,4,4010
288		CCME_ECOLI	158	2-159	CCMC_ECOLI	244	2-245	1249	3.123	402	400	2	268.43	0.671	0.93	1	no	CCME_ECOLI,CCMF_ECOLI,1,4
289		ATPA_ECOLI	512	2-513	ATPE_ECOLI	138	2-139	3775	5.817	650	649	1	537.29	0.828	0.8	0	no	ATPB_ECOLI,ATPE_ECOLI,1,20
291		FLGK_ECOLI	546	2-547	FLGH_ECOLI	231	2-232	1463	1.883	777	777	0	395.05	0.508	0.57	0	no	FLGF_ECOLI,FLGH_ECOLI,2,1006
292		YNFF_ECOLI	806	2-807	DMSD_ECOLI	203	2-204	1551	1.543	1009	1005	4	319.94	0.318	0.72	0	no	NARW_ECOLI,NARZ_ECOLI,2,1540 // DMSD_ECOLI,YNFE_ECOLI,4,4010 // TORA_ECOLI,TORD_ECOLI,1,4 // NARG_ECOLI,NARJ_ECOLI,2,1531
293		MCP2_ECOLI	552	2-553	CHEY_ECOLI	128	2-129	5964	9.023	680	661	19	2390.1	3.616	0.77	0	no	PHOP_ECOLI,PHOQ_ECOLI,1,1 // RSTA_ECOLI,RSTB_ECOLI,1,3 // CPXA_ECOLI,CPXR_ECOLI,1,4 // BASR_ECOLI,BASS_ECOLI,1,9 // ENVZ_ECOLI,OMPR_ECOLI,1,4 // CREB_ECOLI,CREC_ECOLI,1,1 // NARL_ECOLI,NARX_ECOLI,1,8 // CHEB_ECOLI,MCP2_ECOLI,3,2528 // TORR_ECOLI,TORS_ECOLI,2,1083 // YEDV_ECOLI,YEDW_ECOLI,1,1
294		HYCI_ECOLI	155	2-156	HYCE_ECOLI	568	2-569	534	0.739	723	723	0	51.42	0.071	1.6	2	no	HYAD_ECOLI,MBHL_ECOLI,2,722
295		YNFE_ECOLI	807	2-808	DMSD_ECOLI	203	2-204	1518	1.512	1010	1004	6	306	0.305	0.79	0	no	NARW_ECOLI,NARZ_ECOLI,2,1540 // DMSD_ECOLI,YNFF_ECOLI,3,1526 // TORA_ECOLI,TORD_ECOLI,1,4 // NARG_ECOLI,NARJ_ECOLI,2,1531
297		RS8_ECOLI	129	2-130	RL2_ECOLI	272	2-273	3541	8.83	401	401	0	492.13	1.227	0.67	0	no
298		PBP7_ECOLI	309	2-310	YEHR_ECOLI	152	2-153	2	0.004	461	461	0	2	0.004	0.16	0	no
299		EUTC_ECOLI	294	2-295	EUTA_ECOLI	466	2-467	760	1.001	760	759	1	109.28	0.144	1.07	7	no
301		ALLS_ECOLI	307	2-308	ALLC_ECOLI	410	2-411	659	0.945	717	697	20	250.91	0.36
302		AROE_ECOLI	271	2-272	YHDJ_ECOLI	293	2-294	24	0.047	564	513	51	10	0.019	3.54	72	no
303		FTSP_ECOLI	469	2-470	GPR_ECOLI	345	2-346	22	0.028	814	781	33	19	0.024	3.76	2	no
304		FLGK_ECOLI	546	2-547	FLGN_ECOLI	137	2-138	636	0.931	683	683	0	116.74	0.171	1.38	3	no
305		FRLD_ECOLI	260	2-261	RPE_ECOLI	224	2-225	181	0.376	484	481	3	54.6	0.114
306		YCIW_ECOLI	374	2-375	CYSB_ECOLI	323	2-324	47	0.07	697	667	30	11.71	0.018
307		ALLC_ECOLI	410	2-411	ALLS_ECOLI	307	2-308	659	0.945	717	697	20	250.91	0.36
308		RS6_ECOLI	134	2-135	AIDB_ECOLI	540	2-541	391	0.584	674	670	4	11.32	0.017	0.91	1	no
309		NNR_ECOLI	514	2-515	RLMB_ECOLI	242	2-243	57	0.078	756	733	23	38.33	0.052	0.6	0	no
310		FLGN_ECOLI	137	2-138	FLGL_ECOLI	316	2-317	12	0.026	453	453	0	8	0.018	4.27	60	no
311		FLII_ECOLI	456	2-457	FLIT_ECOLI	120	2-121	349	0.609	576	573	3	44.97	0.078
312		UVRD_ECOLI	719	2-720	METE_ECOLI	752	2-753	18	0.012	1471	1465	6	14	0.01	3.56	24	no
313		DNAK_ECOLI	637	2-638	ISPH_ECOLI	315	2-316	170	0.179	952	951	1	13.85	0.015	1.8	4	no
314		FLHD_ECOLI	115	2-116	FLHE_ECOLI	129	2-130	7	0.029	244	244	0	3	0.012	0.7	0	no
315		ACCC_ECOLI	448	2-449	YHDY_ECOLI	366	2-367	296	0.432	814	685	129	80.12	0.117	1.74	6	no
316		FLII_ECOLI	456	2-457	FLIS_ECOLI	135	2-136	732	1.26	591	581	10	144.08	0.248
317		FLIJ_ECOLI	146	2-147	FLIT_ECOLI	120	2-121	212	0.819	266	259	7	80.81	0.312	0.7	0	no
318		LOLE_ECOLI	413	2-414	YCFL_ECOLI	124	2-125	69	0.133	537	520	17	17.73	0.034	0.93	4	no
319		RS5_ECOLI	166	2-167	RL23_ECOLI	99	2-100	2935	11.245	265	261	4	567.31	2.174	0.76	0	yes
320		FRLR_ECOLI	242	2-243	CRP_ECOLI	209	2-210	94	0.213	451	442	9	51	0.115
321		YIGZ_ECOLI	203	2-204	TYPA_ECOLI	606	2-607	76	0.096	809	793	16	18.1	0.023	1.62	7	no
322		ASR_ECOLI	101	2-102	RSPB_ECOLI	338	2-339	9	0.021	439	433	6	5	0.012	1.44	24	no
323		FLII_ECOLI	456	2-457	FLIA_ECOLI	238	2-239	213	0.315	694	677	17	87.87	0.13
324		CH60_ECOLI	547	2-548	RSGA_ECOLI	349	2-350	37	0.042	896	889	7	11	0.012	2.41	52	no
325		HSLR_ECOLI	132	2-133	MALT_ECOLI	900	2-901	15	0.015	1032	1030	2	2	0.002	2.24	22	no
326		HYPE_ECOLI	335	2-336	HYPF_ECOLI	749	2-750	1117	1.046	1084	1068	16	465.51	0.436	0.81	1	yes
327		THIL_ECOLI	324	2-325	SBCD_ECOLI	399	2-400	10	0.014	723	702	21	3	0.004	0.59	0	no
328		CLPB_ECOLI	856	2-857	GRPE_ECOLI	196	2-197	311	0.3	1052	1038	14	111.59	0.108	0.99	7	no
329		CH60_ECOLI	547	2-548	QUEG_ECOLI	378	2-379	7	0.008	925	924	1	4	0.004	1.24	23	no
