# Supplementary material for: Sequence co-evolution gives 3D contacts and structures of protein complexes
Source: eLife. 2014 Sep 25;3:e03430. doi: 10.7554/eLife.03430 (PMC4360534; doi:10.7554/eLife.03430)
Supplement: Supplementary file 3. — Docking results. DOI: http://dx.doi.org/10.7554/eLife.03430.026 [file elife03430s003.xlsx]

## Sheet: Results Overview
Supplementary File 3 - Protein-Protein Docking Results
mode	complex	subjob	docking_job	pair	interface pairs	# models	models below 1A	models below 2A	models below 3A	models below 4A	%models below 1A	%models below 2A	%models below 3A	%models below 4A
EC	5	c	complex_005_transl	CarB-CarA	184	100	0	4	4	4	0	4	4	4
Control	5		complex_005_control	CarB-CarA	184	500	0	0	1	1	0	0	0.2	0.2
EC	27	b	complex_027	GcsH-GcsT	55	100	0	0	0	0	0	0	0	0
Control	27		complex_027_control	GcsH-GcsT	55	500	0	0	0	2	0	0	0	0.4
EC	54	a	complex_054	CyoB-CyoA	255	100	0	2	98	100	0	2	98	100
Control	54		complex_054_control_bd	CyoB-CyoA	255	500	0	0	0	0	0	0	0	0
EC	54	a	complex_054_ubd	CyoB-CyoA	105	100	0	100	100	100	0	100	100	100
Control	54		complex_054_control	CyoB-CyoA	105	500	0	0	0	0	0	0	0	0
EC	93	a	complex_093	FimD-FimC	79	100	0	0	0	37	0	0	0	37
Control	93		complex_093_control	FimD-FimC	79	500	0	0	0	0	0	0	0	0
EC	94		complex_094	MoaD-MoaE	61	100	0	0	0	0	0	0	0	0
Control	94		complex_094_control	MoaD-MoaE	61	500	0	0	0	1	0	0	0	0.2
EC	95	b	complex_095_b	MetN-MetI	105	100	0	100	100	100	0	100	100	100
Control	95		complex_095_dimer_control	MetN-MetI	105	500	0	0	0	0	0	0	0	0
EC	114		complex_114	DhaL-DhaK	112	100	0	0	39	86	0	0	39	86
Control	114		complex_114_control	DhaL-DhaK	112	500	0	0	0	0	0	0	0	0
EC	130	b	complex_130	BtuC-BtuD	95	100	32	100	100	100	32	100	100	100
Control	130		complex_130_control	BtuC-BtuD	95	500	0	0	0	0	0	0	0	0
EC	135	a	complex_135_a2	AtpE-AtpG	62	100	0	19	79	83	0	19	79	83
Control	135		complex_135_control	AtpE-AtpG	62	500	0	0	0	0	0	0	0	0
EC	158		complex_158_dimer	PtqA-PtqB	67	100	0	0	0	0	0	0	0	0
Control	158		complex_158_control	PtqA-PtqB	67	500	0	0	0	0	0	0	0	0
EC	209	b	complex_209_b	RS3-RS14	64	100	0	98	100	100	0	98	100	100
Control	209		complex_209_control	RS3-RS14	64	500	0	0	3	3	0	0	0.6	0.6
EC	238		complex_238_dimer	BtuC-BtuF	190	100	0	0	3	3	0	0	3	3
Control	238		complex_238_control	BtuC-BtuF	190	500	0	0	0	0	0	0	0	0
EC	240	d	complex_240_d	SdhB-SdhA	185	100	0	7	15	15	0	7	15	15
Control	240		complex_240_control	SdhB-SdhA	185	500	0	0	0	1	0	0	0	0.2
EC	251		complex_251_v2	RS10-RS14	45	100	0	0	39	80	0	0	39	80
Control	251		complex_251_control	RS10-RS14	45	500	0	0	0	0	0	0	0	0
EC	330		complex_330_interolog_all	HistidineKinase-ResponseRegulator	43	100	0	7	100	100	0	7	100	100
Control	330		complex_330_interolog_control	HistidineKinase-ResponseRegulator	43	500	0	0	2	6	0	0	0.4	1.2

## Sheet: Settings
Supplementary File 3 - Protein-Protein Docking Settings
Run	subjob	Complex Name	Monomer 1	Region 1	Monomer 1 PDB	Monomer 2	Region 2	Monomer 2 PDB	Complex PDB used for comparison	Effective number of sequences normalized by complex size	Selected ECs (EV complex score >= 0.8)	TP rate (8Å)	TP rate (12Å)	Best HADDOCK score model	Lowest iRMSD HADDOCK model
complex_005	c	Carbamoyl-phosphate synthase	CARB_ECOLI	335-550	N/A	CARA_ECOLI	2-135	N/A	1ce8:GH	2.306	17	0.88	0.94	1.856	1.856
complex_027	b	Aminomethyltransferase/Glycine cleavage system H protein	GCSH_ECOLI	2-129	3a7l:A	GCST_ECOLI	260-360	1vlo:A	3a8k:FB	2.93	5	0.2	0.8	5.419	5.419
complex_054	a	Ubiquinol oxidase	CYOB_ECOLI	52-552	N/A	CYOA_ECOLI	2-315	1cyx:A	1fft:AB	0.993	11	0.55	1	1.826	1.244
complex_093	a	Outer membrane usher protein fimD/Chaperone protein fimC	FIMD_ECOLI	46-199	N/A	FIMC_ECOLI	37-162	1bf8:A	1ze3:DC	3.636	6	0.83	1	3.215	3.025
complex_094		Molybdopterin synthase	MOAD_ECOLI	2-81	N/A	MOAE_ECOLI	2-150	N/A	1fm0:DE	3.587	8	1	1	4.444	4.103
complex_095	b	Methionine transporter complex	METN_ECOLI	2-343	3tui:EF	METI_ECOLI	2-217	3tui:GH	3tui:EFGH	1.854	14	0.86	0.93	1.458	1.226
complex_114		Dihydroxyacetone kinase	DHAL_ECOLI	2-210	2btd:A	DHAK_ECOLI	2-356	N/A	3pnl:BA	1.352	12	0.42	0.67	6.679	2.386
complex_130	b	Vitamin B12 uptake system permease & ATP-binding domain	BTUC_ECOLI	22-326	N/A	BTUD_ECOLI	11-167	N/A	1l7v:AC	9.823	21	0.88	0.94	1.053	0.879
complex_135	a	ATP synthase γ and ε subunits	ATPE_ECOLI	2-139	1aqt:A	ATPG_ECOLI	19-248	N/A	1fs0:EG	2.911	15	0.53	0.6	1.385	1.385
complex_158		IIA-IIB complex of the N,N'-diacetylchitobiose (Chb) transporter	PTQA_ECOLI	2-116	1wcr:A	PTQB_ECOLI	2-106	1iib:B	2wwv:AD	3.126	5	0.2	0.4	7.236	5.463
complex_209	b	30 S Ribosomal proteins	RS3_ECOLI	2-233		RS14_ECOLI	42-101	N/A	4kja:CN	1.424	11	0.91	0.91	1.108	1.09
complex_238		Vitamin B12 uptake system SBP & permease	BTUC_ECOLI	2-326	2qi9:AB	BTUF_ECOLI	22-266	N/A	2qi9:ABF	3.206	5	0.6	0.8	2.808	2.774
complex_240	d	succinate-quinone oxidoreductase flavoprotein + iron-sulfur subunits	SDHB_ECOLI	2-117	N/A	SDHA_ECOLI	455-588	N/A	2wdq:BA	3.036	8	0.62	0.75	1.381	1.381
complex_251		30 S Ribosomal proteins	RS10_ECOLI	2-103	3w1y:C	RS14_ECOLI	40-101	N/A	4kja:JN	1.17	6	1	1	5.261	2.472
complex_330	interolog	Histidine kinase-response regulator complex	Q9WZV7_THEMA	232-489	2c2a:A	Q9WYT9_THEMA	2-122	3dgf:C	3dge:AC	95.386	78	0.72	0.9	2.067	1.951

## Sheet: Best models
mode	complex	docking_job	pair	best scored model	score	iRMSD	closest to native	score	iRMSD	best in top 5	rank	score	iRMSD	best in top 10	rank	score	iRMSD
EC	5	complex_005_transl	CarB-CarA	complex_1w.pdb	-250.663	1.856	complex_1w.pdb	-250.663	1.856	complex_1w.pdb	1	-250.663	1.856	complex_1w.pdb	1	-250.663	1.856
Control	5	complex_005_control	CarB-CarA	complex_4w.pdb	-72.4	26.692	complex_3w.pdb	-39.661	2.598	complex_10w.pdb	2	-70.352	26.62	complex_45w.pdb	6	-56.064	20.153
EC	27	complex_027	GcsH-GcsT	complex_6w.pdb	-153.405	5.419	complex_6w.pdb	-153.405	5.419	complex_6w.pdb	1	-153.405	5.419	complex_6w.pdb	1	-153.405	5.419
Control	27	complex_027_control	GcsH-GcsT	complex_2w.pdb	-145.353	18.796	complex_381w.pdb	-85.054	3.067	complex_18w.pdb	3	-137.909	15.066	complex_379w.pdb	10	-124.979	8.241
EC	54	complex_054	CyoB-CyoA	complex_30w.pdb	-327.886	2.439	complex_37w.pdb	-301.037	1.898	complex_47w.pdb	5	-314.321	2.046	complex_37w.pdb	9	-301.037	1.898
Control	54	complex_054_control_bd	CyoB-CyoA	complex_71w.pdb	-135.797	29.776	complex_281w.pdb	3.971	7.972	complex_202w.pdb	5	-117.958	15.513	complex_202w.pdb	5	-117.958	15.513
EC	54	complex_054_ubd	CyoB-CyoA	complex_48w.pdb	-163.175	1.826	complex_62w.pdb	-121.478	1.244	complex_56w.pdb	3	-157.605	1.54	complex_56w.pdb	3	-157.605	1.54
Control	54	complex_054_control	CyoB-CyoA	complex_59w.pdb	-89.799	20.413	complex_150w.pdb	-54.565	15.448	complex_6w.pdb	3	-84.677	19.075	complex_6w.pdb	3	-84.677	19.075
EC	93	complex_093	FimD-FimC	complex_64w.pdb	-148.375	3.215	complex_28w.pdb	-134.237	3.025	complex_15w.pdb	2	-146.542	3.198	complex_28w.pdb	8	-134.237	3.025
Control	93	complex_093_control	FimD-FimC	complex_100w.pdb	-107.055	15.564	complex_274w.pdb	-70.42	5.378	complex_274w.pdb	5	-70.42	5.378	complex_274w.pdb	5	-70.42	5.378
EC	94	complex_094	MoaD-MoaE	complex_95w.pdb	-117.927	4.444	complex_28w.pdb	-97.969	4.103	complex_31w.pdb	2	-112.251	4.149	complex_31w.pdb	2	-112.251	4.149
Control	94	complex_094_control	MoaD-MoaE	complex_132w.pdb	-162.231	18.647	complex_101w.pdb	-88.713	3.925	complex_24w.pdb	3	-153.38	10.699	complex_374w.pdb	10	-137.282	9.655
EC	95	complex_095_b	MetN-MetI	complex_21w.pdb	-150.537	1.458	complex_2w.pdb	-112.992	1.226	complex_49w.pdb	5	-143.671	1.312	complex_56w.pdb	6	-142.51	1.294
Control	95	complex_095_dimer_control	MetN-MetI	complex_76w.pdb	-102.013	38.684	complex_391w.pdb	-37.78	15.593	complex_135w.pdb	2	-85.844	28.706	complex_135w.pdb	2	-85.844	28.706
EC	114	complex_114	DhaL-DhaK	complex_7w.pdb	-122.005	6.679	complex_29w.pdb	-101.7	2.386	complex_52w.pdb	5	-114.459	2.625	complex_34w.pdb	7	-113.909	2.577
Control	114	complex_114_control	DhaL-DhaK	complex_129w.pdb	-102.234	19.111	complex_330w.pdb	-62.537	6.471	complex_106w.pdb	4	-94.729	17.141	complex_16w.pdb	6	-91.231	12.268
EC	130	complex_130	BtuC-BtuD	complex_2w.pdb	-173.596	1.053	complex_48w.pdb	-128.465	0.879	complex_22w.pdb	3	-169.371	0.984	complex_22w.pdb	3	-169.371	0.984
Control	130	complex_130_control	BtuC-BtuD	complex_7w.pdb	-145.913	16.303	complex_435w.pdb	-64.956	11.201	complex_2w.pdb	5	-97.913	15.994	complex_201w.pdb	6	-97.555	11.65
EC	135	complex_135_a2	AtpE-AtpG	complex_51w.pdb	-141.829	1.385	complex_51w.pdb	-141.829	1.385	complex_51w.pdb	1	-141.829	1.385	complex_51w.pdb	1	-141.829	1.385
Control	135	complex_135_control	AtpE-AtpG	complex_13w.pdb	-148.763	9.495	complex_63w.pdb	7.71	4.253	complex_13w.pdb	1	-148.763	9.495	complex_11w.pdb	7	-86.871	9.389
EC	158	complex_158_dimer	PtqA-PtqB	complex_59w.pdb	-45.276	7.236	complex_97w.pdb	34.878	5.463	complex_48w.pdb	4	-28.883	6.73	complex_48w.pdb	4	-28.883	6.73
Control	158	complex_158_control	PtqA-PtqB	complex_288w.pdb	-53.421	22.298	complex_330w.pdb	21.498	8.107	complex_219w.pdb	3	-45.382	22.288	complex_219w.pdb	3	-45.382	22.288
EC	209	complex_209_b	RS3-RS14	complex_6w.pdb	-133.617	1.108	complex_50w.pdb	-108.17	1.09	complex_6w.pdb	1	-133.617	1.108	complex_6w.pdb	1	-133.617	1.108
Control	209	complex_209_control	RS3-RS14	complex_330w.pdb	-104.877	8.32	complex_46w.pdb	-46.854	2.371	complex_42w.pdb	3	-97.771	2.414	complex_42w.pdb	3	-97.771	2.414
EC	238	complex_238_dimer	BtuC-BtuF	complex_2w.pdb	-197	2.808	complex_3w.pdb	-185.313	2.774	complex_3w.pdb	2	-185.313	2.774	complex_3w.pdb	2	-185.313	2.774
Control	238	complex_238_control	BtuC-BtuF	complex_116w.pdb	-120.251	26.561	complex_37w.pdb	-107.384	13.536	complex_427w.pdb	3	-113.288	23.631	complex_37w.pdb	7	-107.384	13.536
EC	240	complex_240_d	SdhB-SdhA	complex_11w.pdb	-225.87	1.381	complex_11w.pdb	-225.87	1.381	complex_11w.pdb	1	-225.87	1.381	complex_11w.pdb	1	-225.87	1.381
Control	240	complex_240_control	SdhB-SdhA	complex_40w.pdb	-122.336	20.903	complex_1w.pdb	-44.17	3.114	complex_174w.pdb	5	-92.773	20.737	complex_411w.pdb	9	-87.02	11.495
EC	251	complex_251_v2	RS10-RS14	complex_89w.pdb	-108.051	5.261	complex_49w.pdb	-87.725	2.472	complex_42w.pdb	5	-98.095	2.676	complex_29w.pdb	10	-94.539	2.573
Control	251	complex_251_control	RS10-RS14	complex_101w.pdb	-103.249	24.346	complex_30w.pdb	-40.573	4.412	complex_7w.pdb	2	-101.527	11.852	complex_7w.pdb	2	-101.527	11.852
EC	330	complex_330_interolog_all	HistidineKinase-ResponseRegulator	complex_180w.pdb	-109.231	2.067	complex_148w.pdb	-72.808	1.951	complex_24w.pdb	3	-105.429	1.993	complex_24w.pdb	3	-105.429	1.993
Control	330	complex_330_interolog_control	HistidineKinase-ResponseRegulator	complex_85w.pdb	-69.393	4.635	complex_344w.pdb	1.572	2.459	complex_85w.pdb	1	-69.393	4.635	complex_85w.pdb	1	-69.393	4.635

## Sheet: Cluster Represenatatives
mode	complex	docking_job	cluster	cluster_score_mean	cluster_score_sd	top4_scores_mean	top4_scores_sd	top4_irmsd_mean	top4_irmsd_sd	cluster_member	member_haddock_score	member_irmsd
EC	5	complex_005_transl	file.nam_clust1	-91.492	27.862	-195.073	36.36	1.891	0.023	complex_1w.pdb	-250.663	1.856
EC	5	complex_005_transl	file.nam_clust1	-91.492	27.862	-195.073	36.36	1.891	0.023	complex_4w.pdb	-193.923	1.887
EC	5	complex_005_transl	file.nam_clust1	-91.492	27.862	-195.073	36.36	1.891	0.023	complex_6w.pdb	-186.756	1.911
EC	5	complex_005_transl	file.nam_clust1	-91.492	27.862	-195.073	36.36	1.891	0.023	complex_2w.pdb	-148.95	1.912
Control	5	complex_005_control	file.nam_clust2	-52.15	19.25	-52.15	19.25	26.663	0.063	complex_4w.pdb	-72.3996	26.692
Control	5	complex_005_control	file.nam_clust2	-52.15	19.25	-52.15	19.25	26.663	0.063	complex_10w.pdb	-70.352	26.62
Control	5	complex_005_control	file.nam_clust2	-52.15	19.25	-52.15	19.25	26.663	0.063	complex_5w.pdb	-33.8655	26.588
Control	5	complex_005_control	file.nam_clust2	-52.15	19.25	-52.15	19.25	26.663	0.063	complex_7w.pdb	-31.9846	26.75
Control	5	complex_005_control	file.nam_clust1	-25.33	18.307	-30.056	17.528	32.461	0.093	complex_115w.pdb	-49.7828	32.334
Control	5	complex_005_control	file.nam_clust1	-25.33	18.307	-30.056	17.528	32.461	0.093	complex_54w.pdb	-45.2351	32.435
Control	5	complex_005_control	file.nam_clust1	-25.33	18.307	-30.056	17.528	32.461	0.093	complex_471w.pdb	-12.9311	32.593
Control	5	complex_005_control	file.nam_clust1	-25.33	18.307	-30.056	17.528	32.461	0.093	complex_294w.pdb	-12.2753	32.48
Control	5	complex_005_control	file.nam_clust3	-23.171	10.261	-23.171	10.261	39.402	0.114	complex_132w.pdb	-33.6199	39.444
Control	5	complex_005_control	file.nam_clust3	-23.171	10.261	-23.171	10.261	39.402	0.114	complex_286w.pdb	-32.2009	39.286
Control	5	complex_005_control	file.nam_clust3	-23.171	10.261	-23.171	10.261	39.402	0.114	complex_129w.pdb	-17.9396	39.308
Control	5	complex_005_control	file.nam_clust3	-23.171	10.261	-23.171	10.261	39.402	0.114	complex_138w.pdb	-8.9217	39.569
Control	5	complex_005_control	file.nam_clust4	-11.014	12.554	-11.014	12.554	36.963	0.435	complex_57w.pdb	-31.3421	36.367
Control	5	complex_005_control	file.nam_clust4	-11.014	12.554	-11.014	12.554	36.963	0.435	complex_84w.pdb	-8.1829	37.446
Control	5	complex_005_control	file.nam_clust4	-11.014	12.554	-11.014	12.554	36.963	0.435	complex_46w.pdb	-7.5658	37.304
Control	5	complex_005_control	file.nam_clust4	-11.014	12.554	-11.014	12.554	36.963	0.435	complex_78w.pdb	3.0332	36.735
Control	5	complex_005_control	file.nam_clust5	-7.714	15.561	-7.714	15.561	35.059	0.075	complex_386w.pdb	-27.6988	34.99
Control	5	complex_005_control	file.nam_clust5	-7.714	15.561	-7.714	15.561	35.059	0.075	complex_444w.pdb	-13.9078	35.168
Control	5	complex_005_control	file.nam_clust5	-7.714	15.561	-7.714	15.561	35.059	0.075	complex_288w.pdb	-4.32428	34.988
Control	5	complex_005_control	file.nam_clust5	-7.714	15.561	-7.714	15.561	35.059	0.075	complex_315w.pdb	15.075	35.091
Control	5	complex_005_control	file.nam_clust7	0.887	18.803	0.887	18.803	19.791	0.508	complex_282w.pdb	-12.9184	19.381
Control	5	complex_005_control	file.nam_clust7	0.887	18.803	0.887	18.803	19.791	0.508	complex_412w.pdb	-10.3895	19.436
Control	5	complex_005_control	file.nam_clust7	0.887	18.803	0.887	18.803	19.791	0.508	complex_271w.pdb	-6.3448	19.703
Control	5	complex_005_control	file.nam_clust7	0.887	18.803	0.887	18.803	19.791	0.508	complex_167w.pdb	33.2011	20.646
Control	5	complex_005_control	file.nam_clust6	1.119	12.424	1.119	12.424	29.017	0.101	complex_66w.pdb	-16.0252	28.848
Control	5	complex_005_control	file.nam_clust6	1.119	12.424	1.119	12.424	29.017	0.101	complex_29w.pdb	-0.0211	29.103
Control	5	complex_005_control	file.nam_clust6	1.119	12.424	1.119	12.424	29.017	0.101	complex_77w.pdb	1.45606	29.034
Control	5	complex_005_control	file.nam_clust6	1.119	12.424	1.119	12.424	29.017	0.101	complex_53w.pdb	19.0662	29.082
EC	27	complex_027	file.nam_clust2	-127.161	17.551	-145.365	6.1	5.578	0.124	complex_6w.pdb	-153.405	5.419
EC	27	complex_027	file.nam_clust2	-127.161	17.551	-145.365	6.1	5.578	0.124	complex_7w.pdb	-147.734	5.593
EC	27	complex_027	file.nam_clust2	-127.161	17.551	-145.365	6.1	5.578	0.124	complex_5w.pdb	-143.651	5.535
EC	27	complex_027	file.nam_clust2	-127.161	17.551	-145.365	6.1	5.578	0.124	complex_4w.pdb	-136.668	5.764
EC	27	complex_027	file.nam_clust1	-103.307	15.598	-133.204	3.09	8.19	0.196	complex_76w.pdb	-136.75	8.396
EC	27	complex_027	file.nam_clust1	-103.307	15.598	-133.204	3.09	8.19	0.196	complex_88w.pdb	-135.791	8.044
EC	27	complex_027	file.nam_clust1	-103.307	15.598	-133.204	3.09	8.19	0.196	complex_58w.pdb	-130.387	7.95
EC	27	complex_027	file.nam_clust1	-103.307	15.598	-133.204	3.09	8.19	0.196	complex_97w.pdb	-129.89	8.369
Control	27	complex_027_control	file.nam_clust12	-104.403	23.822	-117.163	18.83	18.609	0.221	complex_2w.pdb	-145.353	18.796
Control	27	complex_027_control	file.nam_clust12	-104.403	23.822	-117.163	18.83	18.609	0.221	complex_11w.pdb	-118.565	18.231
Control	27	complex_027_control	file.nam_clust12	-104.403	23.822	-117.163	18.83	18.609	0.221	complex_7w.pdb	-111.957	18.694
Control	27	complex_027_control	file.nam_clust12	-104.403	23.822	-117.163	18.83	18.609	0.221	complex_8w.pdb	-92.7789	18.714
Control	27	complex_027_control	file.nam_clust14	-102.688	21.581	-113.112	6.24	17.209	0.117	complex_352w.pdb	-119.971	17.199
Control	27	complex_027_control	file.nam_clust14	-102.688	21.581	-113.112	6.24	17.209	0.117	complex_208w.pdb	-118.263	17.382
Control	27	complex_027_control	file.nam_clust14	-102.688	21.581	-113.112	6.24	17.209	0.117	complex_353w.pdb	-109.347	17.204
Control	27	complex_027_control	file.nam_clust14	-102.688	21.581	-113.112	6.24	17.209	0.117	complex_280w.pdb	-104.867	17.052
Control	27	complex_027_control	file.nam_clust26	-94.267	28.613	-94.267	28.613	16.013	0.216	complex_62w.pdb	-141.422	15.929
Control	27	complex_027_control	file.nam_clust26	-94.267	28.613	-94.267	28.613	16.013	0.216	complex_459w.pdb	-92.4147	15.997
Control	27	complex_027_control	file.nam_clust26	-94.267	28.613	-94.267	28.613	16.013	0.216	complex_189w.pdb	-74.9133	16.358
Control	27	complex_027_control	file.nam_clust26	-94.267	28.613	-94.267	28.613	16.013	0.216	complex_466w.pdb	-68.3186	15.768
Control	27	complex_027_control	file.nam_clust9	-90.185	22.581	-106.319	13.473	22.444	0.218	complex_23w.pdb	-126.587	22.336
Control	27	complex_027_control	file.nam_clust9	-90.185	22.581	-106.319	13.473	22.444	0.218	complex_35w.pdb	-110.381	22.616
Control	27	complex_027_control	file.nam_clust9	-90.185	22.581	-106.319	13.473	22.444	0.218	complex_12w.pdb	-95.3222	22.683
Control	27	complex_027_control	file.nam_clust9	-90.185	22.581	-106.319	13.473	22.444	0.218	complex_53w.pdb	-92.984	22.142
Control	27	complex_027_control	file.nam_clust25	-89.265	14.301	-89.265	14.301	8.778	0.603	complex_376w.pdb	-104.325	8.628
Control	27	complex_027_control	file.nam_clust25	-89.265	14.301	-89.265	14.301	8.778	0.603	complex_335w.pdb	-99.9797	8.564
Control	27	complex_027_control	file.nam_clust25	-89.265	14.301	-89.265	14.301	8.778	0.603	complex_418w.pdb	-84.8713	9.772
Control	27	complex_027_control	file.nam_clust25	-89.265	14.301	-89.265	14.301	8.778	0.603	complex_490w.pdb	-67.8829	8.148
Control	27	complex_027_control	file.nam_clust24	-87.006	23.48	-87.006	23.48	19.572	0.182	complex_358w.pdb	-109.49	19.685
Control	27	complex_027_control	file.nam_clust24	-87.006	23.48	-87.006	23.48	19.572	0.182	complex_464w.pdb	-100.155	19.53
Control	27	complex_027_control	file.nam_clust24	-87.006	23.48	-87.006	23.48	19.572	0.182	complex_325w.pdb	-90.3095	19.296
Control	27	complex_027_control	file.nam_clust24	-87.006	23.48	-87.006	23.48	19.572	0.182	complex_402w.pdb	-48.0708	19.776
Control	27	complex_027_control	file.nam_clust3	-86.122	29.093	-113.135	14.189	17.032	0.128	complex_453w.pdb	-123.707	16.944
Control	27	complex_027_control	file.nam_clust3	-86.122	29.093	-113.135	14.189	17.032	0.128	complex_446w.pdb	-120.854	17.251
Control	27	complex_027_control	file.nam_clust3	-86.122	29.093	-113.135	14.189	17.032	0.128	complex_310w.pdb	-119.267	16.938
Control	27	complex_027_control	file.nam_clust3	-86.122	29.093	-113.135	14.189	17.032	0.128	complex_338w.pdb	-88.7138	16.995
Control	27	complex_027_control	file.nam_clust2	-84.696	15.268	-98.607	4.698	8.712	0.517	complex_102w.pdb	-105.999	9.143
Control	27	complex_027_control	file.nam_clust2	-84.696	15.268	-98.607	4.698	8.712	0.517	complex_51w.pdb	-98.4499	9.232
Control	27	complex_027_control	file.nam_clust2	-84.696	15.268	-98.607	4.698	8.712	0.517	complex_93w.pdb	-96.9181	7.954
Control	27	complex_027_control	file.nam_clust2	-84.696	15.268	-98.607	4.698	8.712	0.517	complex_144w.pdb	-93.0612	8.519
Control	27	complex_027_control	file.nam_clust17	-83.458	25.198	-92.891	18.678	8.47	0.309	complex_379w.pdb	-124.979	8.241
Control	27	complex_027_control	file.nam_clust17	-83.458	25.198	-92.891	18.678	8.47	0.309	complex_332w.pdb	-84.3619	8.104
Control	27	complex_027_control	file.nam_clust17	-83.458	25.198	-92.891	18.678	8.47	0.309	complex_377w.pdb	-83.8984	8.667
Control	27	complex_027_control	file.nam_clust17	-83.458	25.198	-92.891	18.678	8.47	0.309	complex_414w.pdb	-78.3234	8.867
Control	27	complex_027_control	file.nam_clust23	-81.089	26.915	-81.089	26.915	19.942	0.783	complex_271w.pdb	-119.027	19.899
Control	27	complex_027_control	file.nam_clust23	-81.089	26.915	-81.089	26.915	19.942	0.783	complex_272w.pdb	-83.8975	19.89
Control	27	complex_027_control	file.nam_clust23	-81.089	26.915	-81.089	26.915	19.942	0.783	complex_239w.pdb	-78.3292	21.095
Control	27	complex_027_control	file.nam_clust23	-81.089	26.915	-81.089	26.915	19.942	0.783	complex_380w.pdb	-43.1023	18.884
Control	27	complex_027_control	file.nam_clust15	-78.611	30.16	-87.751	26.821	11.589	0.366	complex_87w.pdb	-114.325	11.239
Control	27	complex_027_control	file.nam_clust15	-78.611	30.16	-87.751	26.821	11.589	0.366	complex_354w.pdb	-113.376	11.219
Control	27	complex_027_control	file.nam_clust15	-78.611	30.16	-87.751	26.821	11.589	0.366	complex_84w.pdb	-70.3731	11.851
Control	27	complex_027_control	file.nam_clust15	-78.611	30.16	-87.751	26.821	11.589	0.366	complex_28w.pdb	-52.9285	12.046
Control	27	complex_027_control	file.nam_clust27	-78.107	19.927	-78.107	19.927	6.749	0.608	complex_220w.pdb	-89.8858	6.097
Control	27	complex_027_control	file.nam_clust27	-78.107	19.927	-78.107	19.927	6.749	0.608	complex_166w.pdb	-89.7881	6.381
Control	27	complex_027_control	file.nam_clust27	-78.107	19.927	-78.107	19.927	6.749	0.608	complex_131w.pdb	-89.1586	6.812
Control	27	complex_027_control	file.nam_clust27	-78.107	19.927	-78.107	19.927	6.749	0.608	complex_227w.pdb	-43.5967	7.706
Control	27	complex_027_control	file.nam_clust20	-77.472	15.755	-81.158	15.566	13.73	0.464	complex_488w.pdb	-106.751	13.075
Control	27	complex_027_control	file.nam_clust20	-77.472	15.755	-81.158	15.566	13.73	0.464	complex_296w.pdb	-77.5927	13.934
Control	27	complex_027_control	file.nam_clust20	-77.472	15.755	-81.158	15.566	13.73	0.464	complex_161w.pdb	-75.5738	13.577
Control	27	complex_027_control	file.nam_clust20	-77.472	15.755	-81.158	15.566	13.73	0.464	complex_245w.pdb	-64.7157	14.336
Control	27	complex_027_control	file.nam_clust22	-76.933	29.239	-76.933	29.239	13.62	0.329	complex_463w.pdb	-125.857	13.103
Control	27	complex_027_control	file.nam_clust22	-76.933	29.239	-76.933	29.239	13.62	0.329	complex_165w.pdb	-68.3016	13.759
Control	27	complex_027_control	file.nam_clust22	-76.933	29.239	-76.933	29.239	13.62	0.329	complex_499w.pdb	-65.1496	13.612
Control	27	complex_027_control	file.nam_clust22	-76.933	29.239	-76.933	29.239	13.62	0.329	complex_320w.pdb	-48.4249	14.004
Control	27	complex_027_control	file.nam_clust18	-68.214	29.418	-80.764	17.155	6.749	0.458	complex_198w.pdb	-102.829	6.441
Control	27	complex_027_control	file.nam_clust18	-68.214	29.418	-80.764	17.155	6.749	0.458	complex_175w.pdb	-85.8951	6.753
Control	27	complex_027_control	file.nam_clust18	-68.214	29.418	-80.764	17.155	6.749	0.458	complex_6w.pdb	-79.2942	6.31
Control	27	complex_027_control	file.nam_clust18	-68.214	29.418	-80.764	17.155	6.749	0.458	complex_363w.pdb	-55.0372	7.491
Control	27	complex_027_control	file.nam_clust5	-65.837	15.297	-79.192	6.682	17.015	0.638	complex_460w.pdb	-88.0744	15.938
Control	27	complex_027_control	file.nam_clust5	-65.837	15.297	-79.192	6.682	17.015	0.638	complex_270w.pdb	-80.21	17.547
Control	27	complex_027_control	file.nam_clust5	-65.837	15.297	-79.192	6.682	17.015	0.638	complex_243w.pdb	-79.2243	17.427
Control	27	complex_027_control	file.nam_clust5	-65.837	15.297	-79.192	6.682	17.015	0.638	complex_176w.pdb	-69.2584	17.148
Control	27	complex_027_control	file.nam_clust28	-63.402	10.459	-63.402	10.459	6.624	0.372	complex_37w.pdb	-77.8172	6.63
Control	27	complex_027_control	file.nam_clust28	-63.402	10.459	-63.402	10.459	6.624	0.372	complex_60w.pdb	-66.6142	6.495
Control	27	complex_027_control	file.nam_clust28	-63.402	10.459	-63.402	10.459	6.624	0.372	complex_100w.pdb	-60.2468	6.171
Control	27	complex_027_control	file.nam_clust28	-63.402	10.459	-63.402	10.459	6.624	0.372	complex_59w.pdb	-48.9294	7.201
Control	27	complex_027_control	file.nam_clust19	-62.851	12.684	-68.51	6.403	9.356	0.2	complex_247w.pdb	-79.1493	9.207
Control	27	complex_027_control	file.nam_clust19	-62.851	12.684	-68.51	6.403	9.356	0.2	complex_276w.pdb	-67.3874	9.23
Control	27	complex_027_control	file.nam_clust19	-62.851	12.684	-68.51	6.403	9.356	0.2	complex_295w.pdb	-65.2077	9.698
Control	27	complex_027_control	file.nam_clust19	-62.851	12.684	-68.51	6.403	9.356	0.2	complex_291w.pdb	-62.2937	9.288
Control	27	complex_027_control	file.nam_clust4	-62.749	25.697	-84.233	12.662	11.28	0.259	complex_200w.pdb	-102.402	10.856
Control	27	complex_027_control	file.nam_clust4	-62.749	25.697	-84.233	12.662	11.28	0.259	complex_439w.pdb	-86.5447	11.344
Control	27	complex_027_control	file.nam_clust4	-62.749	25.697	-84.233	12.662	11.28	0.259	complex_309w.pdb	-80.9218	11.363
Control	27	complex_027_control	file.nam_clust4	-62.749	25.697	-84.233	12.662	11.28	0.259	complex_365w.pdb	-67.0622	11.557
Control	27	complex_027_control	file.nam_clust13	-62.683	13.04	-70.478	8.262	10.956	0.21	complex_212w.pdb	-84.4903	10.607
Control	27	complex_027_control	file.nam_clust13	-62.683	13.04	-70.478	8.262	10.956	0.21	complex_217w.pdb	-68.3163	11.138
Control	27	complex_027_control	file.nam_clust13	-62.683	13.04	-70.478	8.262	10.956	0.21	complex_185w.pdb	-65.5088	11.099
Control	27	complex_027_control	file.nam_clust13	-62.683	13.04	-70.478	8.262	10.956	0.21	complex_240w.pdb	-63.5967	10.982
Control	27	complex_027_control	file.nam_clust11	-60.263	28.597	-81.185	13.741	5.438	0.612	complex_458w.pdb	-94.5897	6.43
Control	27	complex_027_control	file.nam_clust11	-60.263	28.597	-81.185	13.741	5.438	0.612	complex_120w.pdb	-88.6109	4.936
Control	27	complex_027_control	file.nam_clust11	-60.263	28.597	-81.185	13.741	5.438	0.612	complex_90w.pdb	-83.0884	4.927
Control	27	complex_027_control	file.nam_clust11	-60.263	28.597	-81.185	13.741	5.438	0.612	complex_40w.pdb	-58.451	5.46
Control	27	complex_027_control	file.nam_clust1	-58.648	18.136	-81.36	4.199	13.795	0.448	complex_181w.pdb	-86.7804	13.262
Control	27	complex_027_control	file.nam_clust1	-58.648	18.136	-81.36	4.199	13.795	0.448	complex_86w.pdb	-82.2136	13.702
Control	27	complex_027_control	file.nam_clust1	-58.648	18.136	-81.36	4.199	13.795	0.448	complex_135w.pdb	-81.4447	13.712
Control	27	complex_027_control	file.nam_clust1	-58.648	18.136	-81.36	4.199	13.795	0.448	complex_85w.pdb	-75.002	14.504
Control	27	complex_027_control	file.nam_clust10	-54.507	23.721	-69.838	18.367	13.494	0.327	complex_82w.pdb	-97.6787	13.173
Control	27	complex_027_control	file.nam_clust10	-54.507	23.721	-69.838	18.367	13.494	0.327	complex_24w.pdb	-74.3277	13.55
Control	27	complex_027_control	file.nam_clust10	-54.507	23.721	-69.838	18.367	13.494	0.327	complex_19w.pdb	-57.6353	14.005
Control	27	complex_027_control	file.nam_clust10	-54.507	23.721	-69.838	18.367	13.494	0.327	complex_21w.pdb	-49.709	13.248
Control	27	complex_027_control	file.nam_clust7	-53.469	20.425	-69.078	7.875	11.395	0.391	complex_351w.pdb	-82.4352	10.864
Control	27	complex_027_control	file.nam_clust7	-53.469	20.425	-69.078	7.875	11.395	0.391	complex_355w.pdb	-66.9954	11.296
Control	27	complex_027_control	file.nam_clust7	-53.469	20.425	-69.078	7.875	11.395	0.391	complex_374w.pdb	-64.378	11.466
Control	27	complex_027_control	file.nam_clust7	-53.469	20.425	-69.078	7.875	11.395	0.391	complex_331w.pdb	-62.5021	11.955
Control	27	complex_027_control	file.nam_clust29	-52.35	8.756	-52.35	8.756	14.072	1.012	complex_73w.pdb	-59.816	15.032
Control	27	complex_027_control	file.nam_clust29	-52.35	8.756	-52.35	8.756	14.072	1.012	complex_130w.pdb	-59.6854	13.289
Control	27	complex_027_control	file.nam_clust29	-52.35	8.756	-52.35	8.756	14.072	1.012	complex_107w.pdb	-51.5657	12.854
Control	27	complex_027_control	file.nam_clust29	-52.35	8.756	-52.35	8.756	14.072	1.012	complex_116w.pdb	-38.3323	15.111
Control	27	complex_027_control	file.nam_clust16	-48.943	34.226	-63.651	19.564	12.232	0.287	complex_385w.pdb	-90.1944	12.006
Control	27	complex_027_control	file.nam_clust16	-48.943	34.226	-63.651	19.564	12.232	0.287	complex_219w.pdb	-72.4839	12.417
Control	27	complex_027_control	file.nam_clust16	-48.943	34.226	-63.651	19.564	12.232	0.287	complex_340w.pdb	-53.7922	12.6
Control	27	complex_027_control	file.nam_clust16	-48.943	34.226	-63.651	19.564	12.232	0.287	complex_148w.pdb	-38.1319	11.903
Control	27	complex_027_control	file.nam_clust6	-46.427	12.698	-56.926	8.922	7.162	0.429	complex_287w.pdb	-67.8422	6.715
Control	27	complex_027_control	file.nam_clust6	-46.427	12.698	-56.926	8.922	7.162	0.429	complex_317w.pdb	-61.1423	6.926
Control	27	complex_027_control	file.nam_clust6	-46.427	12.698	-56.926	8.922	7.162	0.429	complex_461w.pdb	-55.1472	7.153
Control	27	complex_027_control	file.nam_clust6	-46.427	12.698	-56.926	8.922	7.162	0.429	complex_462w.pdb	-43.5742	7.856
Control	27	complex_027_control	file.nam_clust21	-44.268	15.375	-50.058	11.307	7.816	0.373	complex_412w.pdb	-64.2155	8.301
Control	27	complex_027_control	file.nam_clust21	-44.268	15.375	-50.058	11.307	7.816	0.373	complex_292w.pdb	-52.5711	7.519
Control	27	complex_027_control	file.nam_clust21	-44.268	15.375	-50.058	11.307	7.816	0.373	complex_81w.pdb	-50.8249	8.05
Control	27	complex_027_control	file.nam_clust21	-44.268	15.375	-50.058	11.307	7.816	0.373	complex_348w.pdb	-32.6199	7.394
Control	27	complex_027_control	file.nam_clust8	-43.67	20.252	-59.678	14.098	7.876	0.399	complex_265w.pdb	-77.5418	7.798
Control	27	complex_027_control	file.nam_clust8	-43.67	20.252	-59.678	14.098	7.876	0.399	complex_111w.pdb	-69.3523	7.408
Control	27	complex_027_control	file.nam_clust8	-43.67	20.252	-59.678	14.098	7.876	0.399	complex_142w.pdb	-47.1639	7.786
Control	27	complex_027_control	file.nam_clust8	-43.67	20.252	-59.678	14.098	7.876	0.399	complex_187w.pdb	-44.6546	8.511
Control	27	complex_027_control	file.nam_clust30	-39.266	13.412	-39.266	13.412	6.222	0.464	complex_367w.pdb	-61.2461	5.507
Control	27	complex_027_control	file.nam_clust30	-39.266	13.412	-39.266	13.412	6.222	0.464	complex_202w.pdb	-36.2049	6.228
Control	27	complex_027_control	file.nam_clust30	-39.266	13.412	-39.266	13.412	6.222	0.464	complex_415w.pdb	-34.7076	6.8
Control	27	complex_027_control	file.nam_clust30	-39.266	13.412	-39.266	13.412	6.222	0.464	complex_432w.pdb	-24.9039	6.352
EC	54	complex_054	file.nam_clust1	-250.978	34.528	-323.569	4.218	2.212	0.138	complex_30w.pdb	-327.886	2.439
EC	54	complex_054	file.nam_clust1	-250.978	34.528	-323.569	4.218	2.212	0.138	complex_11w.pdb	-327.552	2.102
EC	54	complex_054	file.nam_clust1	-250.978	34.528	-323.569	4.218	2.212	0.138	complex_65w.pdb	-320.474	2.099
EC	54	complex_054	file.nam_clust1	-250.978	34.528	-323.569	4.218	2.212	0.138	complex_38w.pdb	-318.365	2.209
Control	54	complex_054_control_bd	file.nam_clust1	-40.632	21.303	-49.311	13.805	31.296	0.266	complex_442w.pdb	-64.2949	31.486
Control	54	complex_054_control_bd	file.nam_clust1	-40.632	21.303	-49.311	13.805	31.296	0.266	complex_86w.pdb	-58.9613	30.871
Control	54	complex_054_control_bd	file.nam_clust1	-40.632	21.303	-49.311	13.805	31.296	0.266	complex_405w.pdb	-45.4004	31.554
Control	54	complex_054_control_bd	file.nam_clust1	-40.632	21.303	-49.311	13.805	31.296	0.266	complex_123w.pdb	-28.5894	31.273
EC	54	complex_054_ubd	file.nam_clust1	-127.753	18.431	-159.657	2.337	1.689	0.103	complex_48w.pdb	-163.175	1.826
EC	54	complex_054_ubd	file.nam_clust1	-127.753	18.431	-159.657	2.337	1.689	0.103	complex_30w.pdb	-160.371	1.673
EC	54	complex_054_ubd	file.nam_clust1	-127.753	18.431	-159.657	2.337	1.689	0.103	complex_56w.pdb	-157.605	1.54
EC	54	complex_054_ubd	file.nam_clust1	-127.753	18.431	-159.657	2.337	1.689	0.103	complex_45w.pdb	-157.479	1.718
Control	54	complex_054_control	file.nam_clust12	-55.111	17.371	-65.219	11.086	30.762	1.145	complex_43w.pdb	-84.2572	29.595
Control	54	complex_054_control	file.nam_clust12	-55.111	17.371	-65.219	11.086	30.762	1.145	complex_360w.pdb	-60.7497	32.393
Control	54	complex_054_control	file.nam_clust12	-55.111	17.371	-65.219	11.086	30.762	1.145	complex_104w.pdb	-59.1782	31.276
Control	54	complex_054_control	file.nam_clust12	-55.111	17.371	-65.219	11.086	30.762	1.145	complex_70w.pdb	-56.6922	29.784
Control	54	complex_054_control	file.nam_clust10	-49.79	25.401	-64.63	8.246	24.719	0.748	complex_246w.pdb	-76.932	25.173
Control	54	complex_054_control	file.nam_clust10	-49.79	25.401	-64.63	8.246	24.719	0.748	complex_11w.pdb	-66.9529	23.443
Control	54	complex_054_control	file.nam_clust10	-49.79	25.401	-64.63	8.246	24.719	0.748	complex_283w.pdb	-59.362	25.307
Control	54	complex_054_control	file.nam_clust10	-49.79	25.401	-64.63	8.246	24.719	0.748	complex_413w.pdb	-55.2742	24.954
Control	54	complex_054_control	file.nam_clust14	-48.615	35.836	-72.742	10.214	21.879	0.148	complex_113w.pdb	-87.1279	21.778
Control	54	complex_054_control	file.nam_clust14	-48.615	35.836	-72.742	10.214	21.879	0.148	complex_324w.pdb	-75.5895	21.861
Control	54	complex_054_control	file.nam_clust14	-48.615	35.836	-72.742	10.214	21.879	0.148	complex_407w.pdb	-69.3091	21.75
Control	54	complex_054_control	file.nam_clust14	-48.615	35.836	-72.742	10.214	21.879	0.148	complex_294w.pdb	-58.9426	22.126
Control	54	complex_054_control	file.nam_clust23	-48.583	12.536	-48.583	12.536	22.369	0.54	complex_290w.pdb	-60.0759	22.429
Control	54	complex_054_control	file.nam_clust23	-48.583	12.536	-48.583	12.536	22.369	0.54	complex_303w.pdb	-57.8559	21.651
Control	54	complex_054_control	file.nam_clust23	-48.583	12.536	-48.583	12.536	22.369	0.54	complex_327w.pdb	-48.0719	22.235
Control	54	complex_054_control	file.nam_clust23	-48.583	12.536	-48.583	12.536	22.369	0.54	complex_270w.pdb	-28.3273	23.163
Control	54	complex_054_control	file.nam_clust3	-47.442	26.829	-65.334	19.387	19.174	0.837	complex_6w.pdb	-84.677	19.075
Control	54	complex_054_control	file.nam_clust3	-47.442	26.829	-65.334	19.387	19.174	0.837	complex_18w.pdb	-84.1376	19.261
Control	54	complex_054_control	file.nam_clust3	-47.442	26.829	-65.334	19.387	19.174	0.837	complex_7w.pdb	-51.1686	20.36
Control	54	complex_054_control	file.nam_clust3	-47.442	26.829	-65.334	19.387	19.174	0.837	complex_116w.pdb	-41.3534	18
Control	54	complex_054_control	file.nam_clust17	-47.169	27.617	-57.919	19.379	22.433	1.518	complex_81w.pdb	-82.323	22.031
Control	54	complex_054_control	file.nam_clust17	-47.169	27.617	-57.919	19.379	22.433	1.518	complex_247w.pdb	-70.3748	20.134
Control	54	complex_054_control	file.nam_clust17	-47.169	27.617	-57.919	19.379	22.433	1.518	complex_332w.pdb	-45.4935	23.531
Control	54	complex_054_control	file.nam_clust17	-47.169	27.617	-57.919	19.379	22.433	1.518	complex_481w.pdb	-33.485	24.035
Control	54	complex_054_control	file.nam_clust20	-44.084	9.313	-47.428	7.244	21.271	0.285	complex_342w.pdb	-55.0941	20.979
Control	54	complex_054_control	file.nam_clust20	-44.084	9.313	-47.428	7.244	21.271	0.285	complex_15w.pdb	-51.1265	21.153
Control	54	complex_054_control	file.nam_clust20	-44.084	9.313	-47.428	7.244	21.271	0.285	complex_12w.pdb	-47.7847	21.743
Control	54	complex_054_control	file.nam_clust20	-44.084	9.313	-47.428	7.244	21.271	0.285	complex_44w.pdb	-35.7084	21.21
Control	54	complex_054_control	file.nam_clust18	-43.29	19.946	-51.425	12.901	24.52	0.684	complex_4w.pdb	-65.5544	25.416
Control	54	complex_054_control	file.nam_clust18	-43.29	19.946	-51.425	12.901	24.52	0.684	complex_5w.pdb	-62.1658	24.749
Control	54	complex_054_control	file.nam_clust18	-43.29	19.946	-51.425	12.901	24.52	0.684	complex_416w.pdb	-43.5423	24.395
Control	54	complex_054_control	file.nam_clust18	-43.29	19.946	-51.425	12.901	24.52	0.684	complex_239w.pdb	-34.438	23.521
Control	54	complex_054_control	file.nam_clust7	-39.729	30.061	-54.898	25.384	20.438	0.579	complex_155w.pdb	-82.1834	19.633
Control	54	complex_054_control	file.nam_clust7	-39.729	30.061	-54.898	25.384	20.438	0.579	complex_121w.pdb	-77.9344	20.954
Control	54	complex_054_control	file.nam_clust7	-39.729	30.061	-54.898	25.384	20.438	0.579	complex_441w.pdb	-33.9819	20.145
Control	54	complex_054_control	file.nam_clust7	-39.729	30.061	-54.898	25.384	20.438	0.579	complex_328w.pdb	-25.4928	21.022
Control	54	complex_054_control	file.nam_clust8	-36.461	24.975	-52.511	12.759	28.011	0.252	complex_362w.pdb	-69.9034	27.664
Control	54	complex_054_control	file.nam_clust8	-36.461	24.975	-52.511	12.759	28.011	0.252	complex_256w.pdb	-59.4197	27.912
Control	54	complex_054_control	file.nam_clust8	-36.461	24.975	-52.511	12.759	28.011	0.252	complex_398w.pdb	-42.039	28.346
Control	54	complex_054_control	file.nam_clust8	-36.461	24.975	-52.511	12.759	28.011	0.252	complex_423w.pdb	-38.6801	28.121
Control	54	complex_054_control	file.nam_clust9	-35.78	27.177	-51.743	9.953	20.977	0.272	complex_98w.pdb	-65.8646	20.689
Control	54	complex_054_control	file.nam_clust9	-35.78	27.177	-51.743	9.953	20.977	0.272	complex_123w.pdb	-54.977	20.934
Control	54	complex_054_control	file.nam_clust9	-35.78	27.177	-51.743	9.953	20.977	0.272	complex_92w.pdb	-47.2977	20.862
Control	54	complex_054_control	file.nam_clust9	-35.78	27.177	-51.743	9.953	20.977	0.272	complex_80w.pdb	-38.8342	21.421
Control	54	complex_054_control	file.nam_clust4	-34.284	12.106	-43.939	5.593	21.212	0.369	complex_204w.pdb	-53.2309	21.01
Control	54	complex_054_control	file.nam_clust4	-34.284	12.106	-43.939	5.593	21.212	0.369	complex_105w.pdb	-42.7355	21.143
Control	54	complex_054_control	file.nam_clust4	-34.284	12.106	-43.939	5.593	21.212	0.369	complex_94w.pdb	-41.4192	20.867
Control	54	complex_054_control	file.nam_clust4	-34.284	12.106	-43.939	5.593	21.212	0.369	complex_207w.pdb	-38.372	21.829
Control	54	complex_054_control	file.nam_clust25	-34.138	24.949	-34.138	24.949	23.325	0.465	complex_20w.pdb	-55.4336	22.848
Control	54	complex_054_control	file.nam_clust25	-34.138	24.949	-34.138	24.949	23.325	0.465	complex_118w.pdb	-52.5294	23.17
Control	54	complex_054_control	file.nam_clust25	-34.138	24.949	-34.138	24.949	23.325	0.465	complex_27w.pdb	-35.6322	23.186
Control	54	complex_054_control	file.nam_clust25	-34.138	24.949	-34.138	24.949	23.325	0.465	complex_42w.pdb	7.04208	24.096
Control	54	complex_054_control	file.nam_clust11	-33.061	19.942	-46.382	7.827	28.825	0.168	complex_358w.pdb	-54.8689	28.872
Control	54	complex_054_control	file.nam_clust11	-33.061	19.942	-46.382	7.827	28.825	0.168	complex_264w.pdb	-53.0082	28.854
Control	54	complex_054_control	file.nam_clust11	-33.061	19.942	-46.382	7.827	28.825	0.168	complex_93w.pdb	-41.559	29.02
Control	54	complex_054_control	file.nam_clust11	-33.061	19.942	-46.382	7.827	28.825	0.168	complex_91w.pdb	-36.0927	28.556
Control	54	complex_054_control	file.nam_clust32	-32.09	28.867	-32.09	28.867	20.474	0.551	complex_272w.pdb	-66.3817	20.9
Control	54	complex_054_control	file.nam_clust32	-32.09	28.867	-32.09	28.867	20.474	0.551	complex_259w.pdb	-42.4051	21.019
Control	54	complex_054_control	file.nam_clust32	-32.09	28.867	-32.09	28.867	20.474	0.551	complex_405w.pdb	-32.7664	20.35
Control	54	complex_054_control	file.nam_clust32	-32.09	28.867	-32.09	28.867	20.474	0.551	complex_233w.pdb	13.1917	19.625
Control	54	complex_054_control	file.nam_clust34	-31.741	21.361	-31.741	21.361	22.037	0.575	complex_52w.pdb	-67.1625	22.933
Control	54	complex_054_control	file.nam_clust34	-31.741	21.361	-31.741	21.361	22.037	0.575	complex_34w.pdb	-28.7775	21.333
Control	54	complex_054_control	file.nam_clust34	-31.741	21.361	-31.741	21.361	22.037	0.575	complex_243w.pdb	-19.6892	21.99
Control	54	complex_054_control	file.nam_clust34	-31.741	21.361	-31.741	21.361	22.037	0.575	complex_21w.pdb	-11.3351	21.893
Control	54	complex_054_control	file.nam_clust24	-31.545	37.956	-31.545	37.956	21.524	0.817	complex_353w.pdb	-72.5515	22.087
Control	54	complex_054_control	file.nam_clust24	-31.545	37.956	-31.545	37.956	21.524	0.817	complex_232w.pdb	-59.758	21.419
Control	54	complex_054_control	file.nam_clust24	-31.545	37.956	-31.545	37.956	21.524	0.817	complex_381w.pdb	-18.0215	20.238
Control	54	complex_054_control	file.nam_clust24	-31.545	37.956	-31.545	37.956	21.524	0.817	complex_222w.pdb	24.1529	22.352
Control	54	complex_054_control	file.nam_clust1	-28.292	16.828	-48.018	12.714	19.698	0.77	complex_49w.pdb	-60.7204	19.252
Control	54	complex_054_control	file.nam_clust1	-28.292	16.828	-48.018	12.714	19.698	0.77	complex_51w.pdb	-60.6335	19.384
Control	54	complex_054_control	file.nam_clust1	-28.292	16.828	-48.018	12.714	19.698	0.77	complex_111w.pdb	-37.0246	21.023
Control	54	complex_054_control	file.nam_clust1	-28.292	16.828	-48.018	12.714	19.698	0.77	complex_84w.pdb	-33.692	19.134
Control	54	complex_054_control	file.nam_clust33	-24.639	11.175	-24.639	11.175	24.983	0.98	complex_418w.pdb	-39.9137	23.542
Control	54	complex_054_control	file.nam_clust33	-24.639	11.175	-24.639	11.175	24.983	0.98	complex_351w.pdb	-30.6528	24.617
Control	54	complex_054_control	file.nam_clust33	-24.639	11.175	-24.639	11.175	24.983	0.98	complex_314w.pdb	-15.3093	25.883
Control	54	complex_054_control	file.nam_clust33	-24.639	11.175	-24.639	11.175	24.983	0.98	complex_479w.pdb	-12.6803	25.89
Control	54	complex_054_control	file.nam_clust38	-22.203	30.42	-22.203	30.42	21.337	0.748	complex_50w.pdb	-67.397	20.295
Control	54	complex_054_control	file.nam_clust38	-22.203	30.42	-22.203	30.42	21.337	0.748	complex_89w.pdb	-30.7524	22.406
Control	54	complex_054_control	file.nam_clust38	-22.203	30.42	-22.203	30.42	21.337	0.748	complex_267w.pdb	-3.75086	21.387
Control	54	complex_054_control	file.nam_clust38	-22.203	30.42	-22.203	30.42	21.337	0.748	complex_48w.pdb	13.0887	21.259
Control	54	complex_054_control	file.nam_clust21	-21.261	13.481	-25.957	10.813	23.133	0.49	complex_387w.pdb	-40.2036	23.336
Control	54	complex_054_control	file.nam_clust21	-21.261	13.481	-25.957	10.813	23.133	0.49	complex_366w.pdb	-27.9624	22.293
Control	54	complex_054_control	file.nam_clust21	-21.261	13.481	-25.957	10.813	23.133	0.49	complex_349w.pdb	-25.8499	23.388
Control	54	complex_054_control	file.nam_clust21	-21.261	13.481	-25.957	10.813	23.133	0.49	complex_316w.pdb	-9.81044	23.516
Control	54	complex_054_control	file.nam_clust2	-20.807	30.747	-46.015	26.722	21.653	0.874	complex_206w.pdb	-83.4941	21.357
Control	54	complex_054_control	file.nam_clust2	-20.807	30.747	-46.015	26.722	21.653	0.874	complex_10w.pdb	-59.0822	20.51
Control	54	complex_054_control	file.nam_clust2	-20.807	30.747	-46.015	26.722	21.653	0.874	complex_30w.pdb	-22.024	21.812
Control	54	complex_054_control	file.nam_clust2	-20.807	30.747	-46.015	26.722	21.653	0.874	complex_262w.pdb	-19.4598	22.932
Control	54	complex_054_control	file.nam_clust30	-19.26	17.136	-19.26	17.136	17.16	0.387	complex_255w.pdb	-38.5105	17.029
Control	54	complex_054_control	file.nam_clust30	-19.26	17.136	-19.26	17.136	17.16	0.387	complex_282w.pdb	-34.0547	17.062
Control	54	complex_054_control	file.nam_clust30	-19.26	17.136	-19.26	17.136	17.16	0.387	complex_214w.pdb	-3.90769	17.796
Control	54	complex_054_control	file.nam_clust30	-19.26	17.136	-19.26	17.136	17.16	0.387	complex_289w.pdb	-0.56725	16.752
Control	54	complex_054_control	file.nam_clust31	-18.766	11.099	-18.766	11.099	23.283	0.457	complex_160w.pdb	-35.2076	22.663
Control	54	complex_054_control	file.nam_clust31	-18.766	11.099	-18.766	11.099	23.283	0.457	complex_417w.pdb	-18.2098	23.042
Control	54	complex_054_control	file.nam_clust31	-18.766	11.099	-18.766	11.099	23.283	0.457	complex_171w.pdb	-17.7516	23.614
Control	54	complex_054_control	file.nam_clust31	-18.766	11.099	-18.766	11.099	23.283	0.457	complex_229w.pdb	-3.89644	23.814
Control	54	complex_054_control	file.nam_clust29	-17.816	13.156	-17.816	13.156	22.631	0.278	complex_124w.pdb	-39.2123	22.338
Control	54	complex_054_control	file.nam_clust29	-17.816	13.156	-17.816	13.156	22.631	0.278	complex_74w.pdb	-18.0509	22.429
Control	54	complex_054_control	file.nam_clust29	-17.816	13.156	-17.816	13.156	22.631	0.278	complex_133w.pdb	-7.5062	22.708
Control	54	complex_054_control	file.nam_clust29	-17.816	13.156	-17.816	13.156	22.631	0.278	complex_72w.pdb	-6.49439	23.05
Control	54	complex_054_control	file.nam_clust19	-17.077	32.292	-28.959	24.443	26.01	0.497	complex_136w.pdb	-61.06	25.824
Control	54	complex_054_control	file.nam_clust19	-17.077	32.292	-28.959	24.443	26.01	0.497	complex_186w.pdb	-43.6513	25.533
Control	54	complex_054_control	file.nam_clust19	-17.077	32.292	-28.959	24.443	26.01	0.497	complex_139w.pdb	-10.5008	26.845
Control	54	complex_054_control	file.nam_clust19	-17.077	32.292	-28.959	24.443	26.01	0.497	complex_69w.pdb	-0.62578	25.839
Control	54	complex_054_control	file.nam_clust22	-16.217	17.76	-23.458	11.493	16.816	0.429	complex_65w.pdb	-41.5106	16.625
Control	54	complex_054_control	file.nam_clust22	-16.217	17.76	-23.458	11.493	16.816	0.429	complex_205w.pdb	-24.5169	17.495
Control	54	complex_054_control	file.nam_clust22	-16.217	17.76	-23.458	11.493	16.816	0.429	complex_285w.pdb	-16.9637	16.813
Control	54	complex_054_control	file.nam_clust22	-16.217	17.76	-23.458	11.493	16.816	0.429	complex_230w.pdb	-10.8419	16.329
Control	54	complex_054_control	file.nam_clust15	-15.615	20.302	-27.149	14.591	27.4	1.407	complex_32w.pdb	-45.8473	25.011
Control	54	complex_054_control	file.nam_clust15	-15.615	20.302	-27.149	14.591	27.4	1.407	complex_435w.pdb	-36.6688	28.179
Control	54	complex_054_control	file.nam_clust15	-15.615	20.302	-27.149	14.591	27.4	1.407	complex_300w.pdb	-15.6105	28.595
Control	54	complex_054_control	file.nam_clust15	-15.615	20.302	-27.149	14.591	27.4	1.407	complex_301w.pdb	-10.4688	27.816
Control	54	complex_054_control	file.nam_clust27	-13.886	18.688	-13.886	18.688	24.764	0.719	complex_287w.pdb	-44.7903	24.165
Control	54	complex_054_control	file.nam_clust27	-13.886	18.688	-13.886	18.688	24.764	0.719	complex_277w.pdb	-11.6327	24.682
Control	54	complex_054_control	file.nam_clust27	-13.886	18.688	-13.886	18.688	24.764	0.719	complex_352w.pdb	-3.19301	25.962
Control	54	complex_054_control	file.nam_clust27	-13.886	18.688	-13.886	18.688	24.764	0.719	complex_286w.pdb	4.07275	24.247
Control	54	complex_054_control	file.nam_clust13	-13.879	17.446	-26.027	3.515	21.526	0.162	complex_29w.pdb	-29.2282	21.412
Control	54	complex_054_control	file.nam_clust13	-13.879	17.446	-26.027	3.515	21.526	0.162	complex_53w.pdb	-28.5252	21.791
Control	54	complex_054_control	file.nam_clust13	-13.879	17.446	-26.027	3.515	21.526	0.162	complex_36w.pdb	-26.0679	21.521
Control	54	complex_054_control	file.nam_clust13	-13.879	17.446	-26.027	3.515	21.526	0.162	complex_168w.pdb	-20.288	21.378
Control	54	complex_054_control	file.nam_clust26	-13.103	27.27	-13.103	27.27	24.498	0.749	complex_376w.pdb	-46.9179	24.623
Control	54	complex_054_control	file.nam_clust26	-13.103	27.27	-13.103	27.27	24.498	0.749	complex_315w.pdb	-27.2892	25.423
Control	54	complex_054_control	file.nam_clust26	-13.103	27.27	-13.103	27.27	24.498	0.749	complex_310w.pdb	-4.55782	24.613
Control	54	complex_054_control	file.nam_clust26	-13.103	27.27	-13.103	27.27	24.498	0.749	complex_391w.pdb	26.3545	23.333
Control	54	complex_054_control	file.nam_clust6	-10.283	13.551	-20.551	7.857	22.702	0.764	complex_359w.pdb	-30.0884	23.215
Control	54	complex_054_control	file.nam_clust6	-10.283	13.551	-20.551	7.857	22.702	0.764	complex_384w.pdb	-22.215	22.536
Control	54	complex_054_control	file.nam_clust6	-10.283	13.551	-20.551	7.857	22.702	0.764	complex_157w.pdb	-21.6784	21.532
Control	54	complex_054_control	file.nam_clust6	-10.283	13.551	-20.551	7.857	22.702	0.764	complex_400w.pdb	-8.22404	23.525
Control	54	complex_054_control	file.nam_clust5	-9.974	24.581	-25.84	19.673	25.254	0.68	complex_318w.pdb	-52.2623	26.134
Control	54	complex_054_control	file.nam_clust5	-9.974	24.581	-25.84	19.673	25.254	0.68	complex_62w.pdb	-37.282	25.67
Control	54	complex_054_control	file.nam_clust5	-9.974	24.581	-25.84	19.673	25.254	0.68	complex_265w.pdb	-7.92468	24.784
Control	54	complex_054_control	file.nam_clust5	-9.974	24.581	-25.84	19.673	25.254	0.68	complex_61w.pdb	-5.8895	24.427
Control	54	complex_054_control	file.nam_clust16	-8.4	14.484	-16.186	10.808	21.291	0.669	complex_112w.pdb	-34.5199	20.998
Control	54	complex_054_control	file.nam_clust16	-8.4	14.484	-16.186	10.808	21.291	0.669	complex_19w.pdb	-13.6376	22.359
Control	54	complex_054_control	file.nam_clust16	-8.4	14.484	-16.186	10.808	21.291	0.669	complex_45w.pdb	-8.39244	21.266
Control	54	complex_054_control	file.nam_clust16	-8.4	14.484	-16.186	10.808	21.291	0.669	complex_212w.pdb	-8.19289	20.541
Control	54	complex_054_control	file.nam_clust28	-7.189	24.227	-7.189	24.227	23.122	0.599	complex_146w.pdb	-40.2662	23.264
Control	54	complex_054_control	file.nam_clust28	-7.189	24.227	-7.189	24.227	23.122	0.599	complex_395w.pdb	-16.3862	23.232
Control	54	complex_054_control	file.nam_clust28	-7.189	24.227	-7.189	24.227	23.122	0.599	complex_275w.pdb	2.20929	22.168
Control	54	complex_054_control	file.nam_clust28	-7.189	24.227	-7.189	24.227	23.122	0.599	complex_64w.pdb	25.6867	23.824
Control	54	complex_054_control	file.nam_clust37	-6.706	6.944	-6.706	6.944	19.428	0.454	complex_181w.pdb	-17.4464	18.921
Control	54	complex_054_control	file.nam_clust37	-6.706	6.944	-6.706	6.944	19.428	0.454	complex_356w.pdb	-8.15526	19.523
Control	54	complex_054_control	file.nam_clust37	-6.706	6.944	-6.706	6.944	19.428	0.454	complex_406w.pdb	-1.35484	19.147
Control	54	complex_054_control	file.nam_clust37	-6.706	6.944	-6.706	6.944	19.428	0.454	complex_338w.pdb	0.1329	20.12
Control	54	complex_054_control	file.nam_clust35	-6.349	18.304	-6.349	18.304	21.346	0.362	complex_250w.pdb	-23.3646	21.268
Control	54	complex_054_control	file.nam_clust35	-6.349	18.304	-6.349	18.304	21.346	0.362	complex_173w.pdb	-17.1702	21.957
Control	54	complex_054_control	file.nam_clust35	-6.349	18.304	-6.349	18.304	21.346	0.362	complex_100w.pdb	-8.95592	21.056
Control	54	complex_054_control	file.nam_clust35	-6.349	18.304	-6.349	18.304	21.346	0.362	complex_201w.pdb	24.0931	21.102
Control	54	complex_054_control	file.nam_clust39	-4.782	19.597	-4.782	19.597	23.725	1.15	complex_252w.pdb	-35.3115	22.308
Control	54	complex_054_control	file.nam_clust39	-4.782	19.597	-4.782	19.597	23.725	1.15	complex_462w.pdb	-1.63196	23.115
Control	54	complex_054_control	file.nam_clust39	-4.782	19.597	-4.782	19.597	23.725	1.15	complex_470w.pdb	-1.566	25.392
Control	54	complex_054_control	file.nam_clust39	-4.782	19.597	-4.782	19.597	23.725	1.15	complex_242w.pdb	19.38	24.084
Control	54	complex_054_control	file.nam_clust36	0.5	12.957	0.5	12.957	22.113	0.194	complex_159w.pdb	-19.971	22.346
Control	54	complex_054_control	file.nam_clust36	0.5	12.957	0.5	12.957	22.113	0.194	complex_141w.pdb	-0.49298	22.048
Control	54	complex_054_control	file.nam_clust36	0.5	12.957	0.5	12.957	22.113	0.194	complex_174w.pdb	7.98132	22.226
Control	54	complex_054_control	file.nam_clust36	0.5	12.957	0.5	12.957	22.113	0.194	complex_459w.pdb	14.4809	21.832
EC	93	complex_093	file.nam_clust1	-103.417	18.836	-143.559	4.217	3.218	0.013	complex_64w.pdb	-148.375	3.215
EC	93	complex_093	file.nam_clust1	-103.417	18.836	-143.559	4.217	3.218	0.013	complex_15w.pdb	-146.542	3.198
EC	93	complex_093	file.nam_clust1	-103.417	18.836	-143.559	4.217	3.218	0.013	complex_22w.pdb	-141.74	3.223
EC	93	complex_093	file.nam_clust1	-103.417	18.836	-143.559	4.217	3.218	0.013	complex_6w.pdb	-137.581	3.235
Control	93	complex_093_control	file.nam_clust6	-43.582	19.787	-54.673	9.46	5.696	0.346	complex_274w.pdb	-70.4197	5.378
Control	93	complex_093_control	file.nam_clust6	-43.582	19.787	-54.673	9.46	5.696	0.346	complex_8w.pdb	-53.638	6.282
Control	93	complex_093_control	file.nam_clust6	-43.582	19.787	-54.673	9.46	5.696	0.346	complex_317w.pdb	-47.9057	5.562
Control	93	complex_093_control	file.nam_clust6	-43.582	19.787	-54.673	9.46	5.696	0.346	complex_314w.pdb	-46.7288	5.563
Control	93	complex_093_control	file.nam_clust9	-37.172	9.611	-39.939	8.785	20.672	0.069	complex_280w.pdb	-51.4153	20.69
Control	93	complex_093_control	file.nam_clust9	-37.172	9.611	-39.939	8.785	20.672	0.069	complex_230w.pdb	-45.0588	20.694
Control	93	complex_093_control	file.nam_clust9	-37.172	9.611	-39.939	8.785	20.672	0.069	complex_430w.pdb	-34.1963	20.558
Control	93	complex_093_control	file.nam_clust9	-37.172	9.611	-39.939	8.785	20.672	0.069	complex_391w.pdb	-29.0865	20.744
Control	93	complex_093_control	file.nam_clust16	-36.402	17.048	-36.402	17.048	9.825	0.654	complex_187w.pdb	-54.7026	9.78
Control	93	complex_093_control	file.nam_clust16	-36.402	17.048	-36.402	17.048	9.825	0.654	complex_200w.pdb	-51.9806	10.238
Control	93	complex_093_control	file.nam_clust16	-36.402	17.048	-36.402	17.048	9.825	0.654	complex_198w.pdb	-21.8078	8.783
Control	93	complex_093_control	file.nam_clust16	-36.402	17.048	-36.402	17.048	9.825	0.654	complex_194w.pdb	-17.1152	10.498
Control	93	complex_093_control	file.nam_clust1	-35.483	9.486	-43.763	6.455	18.288	0.084	complex_14w.pdb	-52.4031	18.155
Control	93	complex_093_control	file.nam_clust1	-35.483	9.486	-43.763	6.455	18.288	0.084	complex_24w.pdb	-47.2542	18.296
Control	93	complex_093_control	file.nam_clust1	-35.483	9.486	-43.763	6.455	18.288	0.084	complex_21w.pdb	-39.4622	18.317
Control	93	complex_093_control	file.nam_clust1	-35.483	9.486	-43.763	6.455	18.288	0.084	complex_37w.pdb	-35.9323	18.385
Control	93	complex_093_control	file.nam_clust15	-35.29	13.196	-35.29	13.196	7.233	0.56	complex_221w.pdb	-57.5494	6.58
Control	93	complex_093_control	file.nam_clust15	-35.29	13.196	-35.29	13.196	7.233	0.56	complex_423w.pdb	-32.0584	6.951
Control	93	complex_093_control	file.nam_clust15	-35.29	13.196	-35.29	13.196	7.233	0.56	complex_228w.pdb	-27.9597	8.096
Control	93	complex_093_control	file.nam_clust15	-35.29	13.196	-35.29	13.196	7.233	0.56	complex_334w.pdb	-23.5918	7.306
Control	93	complex_093_control	file.nam_clust11	-27.467	6.94	-29.343	6.529	10.555	0.267	complex_53w.pdb	-40.3625	10.942
Control	93	complex_093_control	file.nam_clust11	-27.467	6.94	-29.343	6.529	10.555	0.267	complex_45w.pdb	-27.5584	10.298
Control	93	complex_093_control	file.nam_clust11	-27.467	6.94	-29.343	6.529	10.555	0.267	complex_40w.pdb	-25.995	10.316
Control	93	complex_093_control	file.nam_clust11	-27.467	6.94	-29.343	6.529	10.555	0.267	complex_31w.pdb	-23.4547	10.665
Control	93	complex_093_control	file.nam_clust10	-23.849	15.888	-31.095	7.284	19.988	0.126	complex_64w.pdb	-42.2079	20.044
Control	93	complex_093_control	file.nam_clust10	-23.849	15.888	-31.095	7.284	19.988	0.126	complex_39w.pdb	-31.7269	19.848
Control	93	complex_093_control	file.nam_clust10	-23.849	15.888	-31.095	7.284	19.988	0.126	complex_41w.pdb	-28.3314	20.167
Control	93	complex_093_control	file.nam_clust10	-23.849	15.888	-31.095	7.284	19.988	0.126	complex_81w.pdb	-22.1123	19.895
Control	93	complex_093_control	file.nam_clust2	-23.212	14.965	-37.694	6.476	12.156	0.382	complex_60w.pdb	-46.3518	11.766
Control	93	complex_093_control	file.nam_clust2	-23.212	14.965	-37.694	6.476	12.156	0.382	complex_84w.pdb	-41.5024	12.24
Control	93	complex_093_control	file.nam_clust2	-23.212	14.965	-37.694	6.476	12.156	0.382	complex_49w.pdb	-32.0016	12.743
Control	93	complex_093_control	file.nam_clust2	-23.212	14.965	-37.694	6.476	12.156	0.382	complex_22w.pdb	-30.9191	11.875
Control	93	complex_093_control	file.nam_clust7	-21.035	7.786	-25.169	5.969	6.903	0.709	complex_427w.pdb	-31.7824	7.441
Control	93	complex_093_control	file.nam_clust7	-21.035	7.786	-25.169	5.969	6.903	0.709	complex_98w.pdb	-28.8874	6.516
Control	93	complex_093_control	file.nam_clust7	-21.035	7.786	-25.169	5.969	6.903	0.709	complex_168w.pdb	-23.9786	5.944
Control	93	complex_093_control	file.nam_clust7	-21.035	7.786	-25.169	5.969	6.903	0.709	complex_428w.pdb	-16.0294	7.712
Control	93	complex_093_control	file.nam_clust21	-17.412	7.837	-17.412	7.837	21.076	0.273	complex_155w.pdb	-24.4549	20.896
Control	93	complex_093_control	file.nam_clust21	-17.412	7.837	-17.412	7.837	21.076	0.273	complex_242w.pdb	-23.9374	21.008
Control	93	complex_093_control	file.nam_clust21	-17.412	7.837	-17.412	7.837	21.076	0.273	complex_211w.pdb	-16.1726	20.862
Control	93	complex_093_control	file.nam_clust21	-17.412	7.837	-17.412	7.837	21.076	0.273	complex_451w.pdb	-5.08394	21.54
Control	93	complex_093_control	file.nam_clust19	-17.284	10.304	-17.284	10.304	17.501	0.073	complex_287w.pdb	-31.5716	17.426
Control	93	complex_093_control	file.nam_clust19	-17.284	10.304	-17.284	10.304	17.501	0.073	complex_266w.pdb	-22.5045	17.608
Control	93	complex_093_control	file.nam_clust19	-17.284	10.304	-17.284	10.304	17.501	0.073	complex_245w.pdb	-8.75442	17.528
Control	93	complex_093_control	file.nam_clust19	-17.284	10.304	-17.284	10.304	17.501	0.073	complex_279w.pdb	-6.30644	17.442
Control	93	complex_093_control	file.nam_clust20	-17.195	7.773	-17.195	7.773	19.297	0.467	complex_108w.pdb	-26.4509	19.128
Control	93	complex_093_control	file.nam_clust20	-17.195	7.773	-17.195	7.773	19.297	0.467	complex_90w.pdb	-19.5201	19.067
Control	93	complex_093_control	file.nam_clust20	-17.195	7.773	-17.195	7.773	19.297	0.467	complex_74w.pdb	-17.8676	20.093
Control	93	complex_093_control	file.nam_clust20	-17.195	7.773	-17.195	7.773	19.297	0.467	complex_75w.pdb	-4.94246	18.902
Control	93	complex_093_control	file.nam_clust12	-15.822	10.501	-19.123	9.131	14.664	0.551	complex_354w.pdb	-34.2003	14.809
Control	93	complex_093_control	file.nam_clust12	-15.822	10.501	-19.123	9.131	14.664	0.551	complex_299w.pdb	-16.7605	14.559
Control	93	complex_093_control	file.nam_clust12	-15.822	10.501	-19.123	9.131	14.664	0.551	complex_256w.pdb	-15.9047	15.412
Control	93	complex_093_control	file.nam_clust12	-15.822	10.501	-19.123	9.131	14.664	0.551	complex_341w.pdb	-9.62451	13.875
Control	93	complex_093_control	file.nam_clust17	-12.583	16.908	-12.583	16.908	14.459	0.244	complex_42w.pdb	-41.8607	14.55
Control	93	complex_093_control	file.nam_clust17	-12.583	16.908	-12.583	16.908	14.459	0.244	complex_156w.pdb	-3.3893	14.666
Control	93	complex_093_control	file.nam_clust17	-12.583	16.908	-12.583	16.908	14.459	0.244	complex_327w.pdb	-2.7166	14.043
Control	93	complex_093_control	file.nam_clust17	-12.583	16.908	-12.583	16.908	14.459	0.244	complex_99w.pdb	-2.36364	14.576
Control	93	complex_093_control	file.nam_clust18	-10.927	14.044	-10.927	14.044	24.101	0.42	complex_78w.pdb	-33.456	23.789
Control	93	complex_093_control	file.nam_clust18	-10.927	14.044	-10.927	14.044	24.101	0.42	complex_82w.pdb	-9.28044	23.632
Control	93	complex_093_control	file.nam_clust18	-10.927	14.044	-10.927	14.044	24.101	0.42	complex_86w.pdb	-5.99143	24.695
Control	93	complex_093_control	file.nam_clust18	-10.927	14.044	-10.927	14.044	24.101	0.42	complex_67w.pdb	5.02028	24.286
Control	93	complex_093_control	file.nam_clust13	-9.091	13.381	-14.826	7.706	16.399	0.899	complex_270w.pdb	-26.004	17.752
Control	93	complex_093_control	file.nam_clust13	-9.091	13.381	-14.826	7.706	16.399	0.899	complex_143w.pdb	-17.9393	15.588
Control	93	complex_093_control	file.nam_clust13	-9.091	13.381	-14.826	7.706	16.399	0.899	complex_369w.pdb	-8.29327	16.677
Control	93	complex_093_control	file.nam_clust13	-9.091	13.381	-14.826	7.706	16.399	0.899	complex_59w.pdb	-7.0673	15.58
Control	93	complex_093_control	file.nam_clust25	-6.349	18.765	-6.349	18.765	11.329	0.417	complex_55w.pdb	-25.4146	10.874
Control	93	complex_093_control	file.nam_clust25	-6.349	18.765	-6.349	18.765	11.329	0.417	complex_237w.pdb	-14.4375	11.989
Control	93	complex_093_control	file.nam_clust25	-6.349	18.765	-6.349	18.765	11.329	0.417	complex_28w.pdb	-10.2489	11.101
Control	93	complex_093_control	file.nam_clust25	-6.349	18.765	-6.349	18.765	11.329	0.417	complex_43w.pdb	24.7046	11.354
Control	93	complex_093_control	file.nam_clust14	0.696	6.755	-2.398	3.027	19.896	1.019	complex_89w.pdb	-6.62821	21.659
Control	93	complex_093_control	file.nam_clust14	0.696	6.755	-2.398	3.027	19.896	1.019	complex_65w.pdb	-3.8825	19.389
Control	93	complex_093_control	file.nam_clust14	0.696	6.755	-2.398	3.027	19.896	1.019	complex_48w.pdb	0.11838	19.249
Control	93	complex_093_control	file.nam_clust14	0.696	6.755	-2.398	3.027	19.896	1.019	complex_85w.pdb	0.79972	19.289
Control	93	complex_093_control	file.nam_clust22	2.001	5.524	2.001	5.524	16.157	0.265	complex_91w.pdb	-6.6048	16.374
Control	93	complex_093_control	file.nam_clust22	2.001	5.524	2.001	5.524	16.157	0.265	complex_452w.pdb	1.0319	15.986
Control	93	complex_093_control	file.nam_clust22	2.001	5.524	2.001	5.524	16.157	0.265	complex_345w.pdb	6.00067	15.816
Control	93	complex_093_control	file.nam_clust22	2.001	5.524	2.001	5.524	16.157	0.265	complex_96w.pdb	7.57518	16.453
Control	93	complex_093_control	file.nam_clust5	2.174	5.155	-1.816	1.738	17.025	0.144	complex_310w.pdb	-4.34912	17.155
Control	93	complex_093_control	file.nam_clust5	2.174	5.155	-1.816	1.738	17.025	0.144	complex_276w.pdb	-2.31464	16.79
Control	93	complex_093_control	file.nam_clust5	2.174	5.155	-1.816	1.738	17.025	0.144	complex_315w.pdb	-0.94264	17.027
Control	93	complex_093_control	file.nam_clust5	2.174	5.155	-1.816	1.738	17.025	0.144	complex_415w.pdb	0.343	17.129
Control	93	complex_093_control	file.nam_clust8	4.704	3.74	2.779	2.103	16.172	0.727	complex_252w.pdb	-0.433294	17.189
Control	93	complex_093_control	file.nam_clust8	4.704	3.74	2.779	2.103	16.172	0.727	complex_321w.pdb	2.42576	15.17
Control	93	complex_093_control	file.nam_clust8	4.704	3.74	2.779	2.103	16.172	0.727	complex_147w.pdb	3.89576	16.356
Control	93	complex_093_control	file.nam_clust8	4.704	3.74	2.779	2.103	16.172	0.727	complex_216w.pdb	5.22911	15.971
Control	93	complex_093_control	file.nam_clust4	6.394	12.916	-2.713	11.687	18.427	0.492	complex_393w.pdb	-22.885	17.759
Control	93	complex_093_control	file.nam_clust4	6.394	12.916	-2.713	11.687	18.427	0.492	complex_26w.pdb	2.48872	18.918
Control	93	complex_093_control	file.nam_clust4	6.394	12.916	-2.713	11.687	18.427	0.492	complex_204w.pdb	4.37334	18.151
Control	93	complex_093_control	file.nam_clust4	6.394	12.916	-2.713	11.687	18.427	0.492	complex_33w.pdb	5.1706	18.879
Control	93	complex_093_control	file.nam_clust3	7.454	10.224	-1.257	4.316	19.984	0.521	complex_34w.pdb	-6.4867	19.656
Control	93	complex_093_control	file.nam_clust3	7.454	10.224	-1.257	4.316	19.984	0.521	complex_38w.pdb	-3.39234	19.619
Control	93	complex_093_control	file.nam_clust3	7.454	10.224	-1.257	4.316	19.984	0.521	complex_77w.pdb	-0.3574	19.781
Control	93	complex_093_control	file.nam_clust3	7.454	10.224	-1.257	4.316	19.984	0.521	complex_68w.pdb	5.20665	20.881
Control	93	complex_093_control	file.nam_clust24	7.652	3.783	7.652	3.783	17.689	0.074	complex_101w.pdb	5.23927	17.812
Control	93	complex_093_control	file.nam_clust24	7.652	3.783	7.652	3.783	17.689	0.074	complex_119w.pdb	5.4034	17.631
Control	93	complex_093_control	file.nam_clust24	7.652	3.783	7.652	3.783	17.689	0.074	complex_121w.pdb	5.76878	17.682
Control	93	complex_093_control	file.nam_clust24	7.652	3.783	7.652	3.783	17.689	0.074	complex_104w.pdb	14.1949	17.632
Control	93	complex_093_control	file.nam_clust23	14.595	5.551	14.595	5.551	17.153	0.109	complex_461w.pdb	5.0107	17.035
Control	93	complex_093_control	file.nam_clust23	14.595	5.551	14.595	5.551	17.153	0.109	complex_466w.pdb	17.0808	17.22
Control	93	complex_093_control	file.nam_clust23	14.595	5.551	14.595	5.551	17.153	0.109	complex_319w.pdb	18.1243	17.296
Control	93	complex_093_control	file.nam_clust23	14.595	5.551	14.595	5.551	17.153	0.109	complex_476w.pdb	18.1648	17.061
EC	94	complex_094	file.nam_clust1	-82.436	14.572	-111.598	4.032	4.486	0.223	complex_95w.pdb	-117.927	4.444
EC	94	complex_094	file.nam_clust1	-82.436	14.572	-111.598	4.032	4.486	0.223	complex_31w.pdb	-112.251	4.149
EC	94	complex_094	file.nam_clust1	-82.436	14.572	-111.598	4.032	4.486	0.223	complex_93w.pdb	-108.414	4.752
EC	94	complex_094	file.nam_clust1	-82.436	14.572	-111.598	4.032	4.486	0.223	complex_91w.pdb	-107.802	4.6
Control	94	complex_094_control	file.nam_clust2	-120.347	19.095	-126.268	16.748	10.431	0.314	complex_24w.pdb	-153.38	10.699
Control	94	complex_094_control	file.nam_clust2	-120.347	19.095	-126.268	16.748	10.431	0.314	complex_53w.pdb	-124.374	10.34
Control	94	complex_094_control	file.nam_clust2	-120.347	19.095	-126.268	16.748	10.431	0.314	complex_99w.pdb	-119.376	9.957
Control	94	complex_094_control	file.nam_clust2	-120.347	19.095	-126.268	16.748	10.431	0.314	complex_150w.pdb	-107.942	10.73
Control	94	complex_094_control	file.nam_clust3	-110.242	8.133	-112.516	7.538	16.225	0.27	complex_264w.pdb	-125.273	16.376
Control	94	complex_094_control	file.nam_clust3	-110.242	8.133	-112.516	7.538	16.225	0.27	complex_359w.pdb	-110.75	15.759
Control	94	complex_094_control	file.nam_clust3	-110.242	8.133	-112.516	7.538	16.225	0.27	complex_354w.pdb	-107.743	16.365
Control	94	complex_094_control	file.nam_clust3	-110.242	8.133	-112.516	7.538	16.225	0.27	complex_270w.pdb	-106.299	16.401
Control	94	complex_094_control	file.nam_clust1	-107.911	10.594	-113.338	8.787	15.543	0.089	complex_34w.pdb	-125.296	15.496
Control	94	complex_094_control	file.nam_clust1	-107.911	10.594	-113.338	8.787	15.543	0.089	complex_83w.pdb	-118.142	15.478
Control	94	complex_094_control	file.nam_clust1	-107.911	10.594	-113.338	8.787	15.543	0.089	complex_356w.pdb	-106.036	15.502
Control	94	complex_094_control	file.nam_clust1	-107.911	10.594	-113.338	8.787	15.543	0.089	complex_139w.pdb	-103.879	15.697
Control	94	complex_094_control	file.nam_clust5	-106.235	9.136	-106.235	9.136	6.061	0.628	complex_265w.pdb	-115.948	5.618
Control	94	complex_094_control	file.nam_clust5	-106.235	9.136	-106.235	9.136	6.061	0.628	complex_37w.pdb	-114.628	5.671
Control	94	complex_094_control	file.nam_clust5	-106.235	9.136	-106.235	9.136	6.061	0.628	complex_7w.pdb	-98.7883	5.814
Control	94	complex_094_control	file.nam_clust5	-106.235	9.136	-106.235	9.136	6.061	0.628	complex_231w.pdb	-95.5755	7.141
Control	94	complex_094_control	file.nam_clust6	-104.844	7.163	-104.844	7.163	16.487	0.157	complex_208w.pdb	-113.567	16.304
Control	94	complex_094_control	file.nam_clust6	-104.844	7.163	-104.844	7.163	16.487	0.157	complex_194w.pdb	-108.405	16.523
Control	94	complex_094_control	file.nam_clust6	-104.844	7.163	-104.844	7.163	16.487	0.157	complex_371w.pdb	-103.232	16.397
Control	94	complex_094_control	file.nam_clust6	-104.844	7.163	-104.844	7.163	16.487	0.157	complex_298w.pdb	-94.1723	16.723
Control	94	complex_094_control	file.nam_clust4	-103.637	10.92	-103.637	10.92	21.131	0.45	complex_74w.pdb	-117.153	21
Control	94	complex_094_control	file.nam_clust4	-103.637	10.92	-103.637	10.92	21.131	0.45	complex_126w.pdb	-111.542	20.729
Control	94	complex_094_control	file.nam_clust4	-103.637	10.92	-103.637	10.92	21.131	0.45	complex_272w.pdb	-94.0132	21.892
Control	94	complex_094_control	file.nam_clust4	-103.637	10.92	-103.637	10.92	21.131	0.45	complex_166w.pdb	-91.8392	20.902
Control	94	complex_094_control	file.nam_clust7	-98.889	10.459	-98.889	10.459	9.819	0.542	complex_8w.pdb	-116.663	8.93
Control	94	complex_094_control	file.nam_clust7	-98.889	10.459	-98.889	10.459	9.819	0.542	complex_332w.pdb	-95.4032	9.907
Control	94	complex_094_control	file.nam_clust7	-98.889	10.459	-98.889	10.459	9.819	0.542	complex_3w.pdb	-93.6725	10.385
Control	94	complex_094_control	file.nam_clust7	-98.889	10.459	-98.889	10.459	9.819	0.542	complex_148w.pdb	-89.8156	10.055
EC	95	complex_095_b	file.nam_clust1	-109.422	19.927	-147.323	2.374	1.445	0.076	complex_21w.pdb	-150.537	1.458
EC	95	complex_095_b	file.nam_clust1	-109.422	19.927	-147.323	2.374	1.445	0.076	complex_76w.pdb	-147.487	1.394
EC	95	complex_095_b	file.nam_clust1	-109.422	19.927	-147.323	2.374	1.445	0.076	complex_64w.pdb	-147.436	1.365
EC	95	complex_095_b	file.nam_clust1	-109.422	19.927	-147.323	2.374	1.445	0.076	complex_60w.pdb	-143.833	1.562
Control	95	complex_095_dimer_control	file.nam_clust2	-22.366	23.471	-22.366	23.471	44.861	0.209	complex_15w.pdb	-51.6169	45.042
Control	95	complex_095_dimer_control	file.nam_clust2	-22.366	23.471	-22.366	23.471	44.861	0.209	complex_171w.pdb	-26.0079	44.565
Control	95	complex_095_dimer_control	file.nam_clust2	-22.366	23.471	-22.366	23.471	44.861	0.209	complex_146w.pdb	-25.8418	44.764
Control	95	complex_095_dimer_control	file.nam_clust2	-22.366	23.471	-22.366	23.471	44.861	0.209	complex_105w.pdb	14.002	45.073
Control	95	complex_095_dimer_control	file.nam_clust3	-8.355	11.23	-8.355	11.23	37.002	0.083	complex_45w.pdb	-18.5643	36.999
Control	95	complex_095_dimer_control	file.nam_clust3	-8.355	11.23	-8.355	11.23	37.002	0.083	complex_81w.pdb	-17.0078	37.107
Control	95	complex_095_dimer_control	file.nam_clust3	-8.355	11.23	-8.355	11.23	37.002	0.083	complex_87w.pdb	-7.50961	36.875
Control	95	complex_095_dimer_control	file.nam_clust3	-8.355	11.23	-8.355	11.23	37.002	0.083	complex_56w.pdb	9.66319	37.028
Control	95	complex_095_dimer_control	file.nam_clust5	13.591	5.213	13.591	5.213	41.847	0.111	complex_79w.pdb	6.60966	41.694
Control	95	complex_095_dimer_control	file.nam_clust5	13.591	5.213	13.591	5.213	41.847	0.111	complex_461w.pdb	11.0935	42.006
Control	95	complex_095_dimer_control	file.nam_clust5	13.591	5.213	13.591	5.213	41.847	0.111	complex_358w.pdb	16.2328	41.824
Control	95	complex_095_dimer_control	file.nam_clust5	13.591	5.213	13.591	5.213	41.847	0.111	complex_113w.pdb	20.4295	41.865
Control	95	complex_095_dimer_control	file.nam_clust4	15.864	20.422	15.864	20.422	47.671	0.027	complex_434w.pdb	-16.7994	47.683
Control	95	complex_095_dimer_control	file.nam_clust4	15.864	20.422	15.864	20.422	47.671	0.027	complex_293w.pdb	14.1701	47.679
Control	95	complex_095_dimer_control	file.nam_clust4	15.864	20.422	15.864	20.422	47.671	0.027	complex_380w.pdb	31.0038	47.626
Control	95	complex_095_dimer_control	file.nam_clust4	15.864	20.422	15.864	20.422	47.671	0.027	complex_370w.pdb	35.081	47.697
Control	95	complex_095_dimer_control	file.nam_clust6	18.632	7.928	18.632	7.928	40.85	0.601	complex_384w.pdb	10.6049	41.287
Control	95	complex_095_dimer_control	file.nam_clust6	18.632	7.928	18.632	7.928	40.85	0.601	complex_360w.pdb	15.2511	41.209
Control	95	complex_095_dimer_control	file.nam_clust6	18.632	7.928	18.632	7.928	40.85	0.601	complex_324w.pdb	16.9057	41.086
Control	95	complex_095_dimer_control	file.nam_clust6	18.632	7.928	18.632	7.928	40.85	0.601	complex_204w.pdb	31.7676	39.817
Control	95	complex_095_dimer_control	file.nam_clust1	24.115	10.201	17.43	3.807	40.121	0.428	complex_440w.pdb	13.972	39.386
Control	95	complex_095_dimer_control	file.nam_clust1	24.115	10.201	17.43	3.807	40.121	0.428	complex_243w.pdb	14.2529	40.287
Control	95	complex_095_dimer_control	file.nam_clust1	24.115	10.201	17.43	3.807	40.121	0.428	complex_339w.pdb	18.109	40.393
Control	95	complex_095_dimer_control	file.nam_clust1	24.115	10.201	17.43	3.807	40.121	0.428	complex_237w.pdb	23.3861	40.42
EC	114	complex_114	file.nam_clust1	-90.459	14.457	-117.191	2.903	4.745	1.778	complex_7w.pdb	-122.005	6.679
EC	114	complex_114	file.nam_clust1	-90.459	14.457	-117.191	2.903	4.745	1.778	complex_46w.pdb	-116.923	2.681
EC	114	complex_114	file.nam_clust1	-90.459	14.457	-117.191	2.903	4.745	1.778	complex_70w.pdb	-115.176	3.288
EC	114	complex_114	file.nam_clust1	-90.459	14.457	-117.191	2.903	4.745	1.778	complex_8w.pdb	-114.661	6.331
Control	114	complex_114_control	file.nam_clust6	-71.166	21.732	-78.96	16.93	19.418	0.463	complex_129w.pdb	-102.234	19.111
Control	114	complex_114_control	file.nam_clust6	-71.166	21.732	-78.96	16.93	19.418	0.463	complex_54w.pdb	-79.9077	20.099
Control	114	complex_114_control	file.nam_clust6	-71.166	21.732	-78.96	16.93	19.418	0.463	complex_116w.pdb	-79.3116	19.569
Control	114	complex_114_control	file.nam_clust6	-71.166	21.732	-78.96	16.93	19.418	0.463	complex_226w.pdb	-54.3875	18.892
Control	114	complex_114_control	file.nam_clust5	-68.589	28.888	-90.646	4.423	18.488	0.801	complex_106w.pdb	-94.7288	17.141
Control	114	complex_114_control	file.nam_clust5	-68.589	28.888	-90.646	4.423	18.488	0.801	complex_102w.pdb	-94.6106	19.197
Control	114	complex_114_control	file.nam_clust5	-68.589	28.888	-90.646	4.423	18.488	0.801	complex_123w.pdb	-89.2189	18.654
Control	114	complex_114_control	file.nam_clust5	-68.589	28.888	-90.646	4.423	18.488	0.801	complex_66w.pdb	-84.0256	18.962
Control	114	complex_114_control	file.nam_clust7	-62.691	18.204	-67.463	17.331	19.946	0.719	complex_39w.pdb	-85.3298	19.39
Control	114	complex_114_control	file.nam_clust7	-62.691	18.204	-67.463	17.331	19.946	0.719	complex_28w.pdb	-83.1554	19.208
Control	114	complex_114_control	file.nam_clust7	-62.691	18.204	-67.463	17.331	19.946	0.719	complex_55w.pdb	-56.7238	21.027
Control	114	complex_114_control	file.nam_clust7	-62.691	18.204	-67.463	17.331	19.946	0.719	complex_31w.pdb	-44.6443	20.159
Control	114	complex_114_control	file.nam_clust3	-48.872	15.637	-62.801	6.491	27.492	0.467	complex_71w.pdb	-69.967	27.578
Control	114	complex_114_control	file.nam_clust3	-48.872	15.637	-62.801	6.491	27.492	0.467	complex_53w.pdb	-67.5971	27.05
Control	114	complex_114_control	file.nam_clust3	-48.872	15.637	-62.801	6.491	27.492	0.467	complex_22w.pdb	-60.1835	28.22
Control	114	complex_114_control	file.nam_clust3	-48.872	15.637	-62.801	6.491	27.492	0.467	complex_41w.pdb	-53.4555	27.119
Control	114	complex_114_control	file.nam_clust13	-45.218	13.808	-45.218	13.808	27.338	0.534	complex_95w.pdb	-57.1896	27.782
Control	114	complex_114_control	file.nam_clust13	-45.218	13.808	-45.218	13.808	27.338	0.534	complex_120w.pdb	-53.4969	27.054
Control	114	complex_114_control	file.nam_clust13	-45.218	13.808	-45.218	13.808	27.338	0.534	complex_189w.pdb	-48.2415	27.909
Control	114	complex_114_control	file.nam_clust13	-45.218	13.808	-45.218	13.808	27.338	0.534	complex_213w.pdb	-21.9459	26.606
Control	114	complex_114_control	file.nam_clust8	-43.198	14.035	-47.947	11.552	20.606	0.497	complex_159w.pdb	-64.2239	19.939
Control	114	complex_114_control	file.nam_clust8	-43.198	14.035	-47.947	11.552	20.606	0.497	complex_122w.pdb	-50.1868	21.114
Control	114	complex_114_control	file.nam_clust8	-43.198	14.035	-47.947	11.552	20.606	0.497	complex_89w.pdb	-45.4846	21.054
Control	114	complex_114_control	file.nam_clust8	-43.198	14.035	-47.947	11.552	20.606	0.497	complex_212w.pdb	-31.8929	20.316
Control	114	complex_114_control	file.nam_clust4	-42.617	16.489	-57.191	7.683	22.302	0.309	complex_23w.pdb	-67.0648	22.619
Control	114	complex_114_control	file.nam_clust4	-42.617	16.489	-57.191	7.683	22.302	0.309	complex_7w.pdb	-60.759	22.4
Control	114	complex_114_control	file.nam_clust4	-42.617	16.489	-57.191	7.683	22.302	0.309	complex_9w.pdb	-54.6872	22.399
Control	114	complex_114_control	file.nam_clust4	-42.617	16.489	-57.191	7.683	22.302	0.309	complex_10w.pdb	-46.253	21.789
Control	114	complex_114_control	file.nam_clust14	-42.268	9.343	-42.268	9.343	12.061	0.784	complex_98w.pdb	-50.0778	11.782
Control	114	complex_114_control	file.nam_clust14	-42.268	9.343	-42.268	9.343	12.061	0.784	complex_124w.pdb	-46.4679	13.304
Control	114	complex_114_control	file.nam_clust14	-42.268	9.343	-42.268	9.343	12.061	0.784	complex_210w.pdb	-46.2257	11.148
Control	114	complex_114_control	file.nam_clust14	-42.268	9.343	-42.268	9.343	12.061	0.784	complex_156w.pdb	-26.3025	12.011
Control	114	complex_114_control	file.nam_clust9	-40.249	6.624	-43.005	4.107	21.507	0.69	complex_254w.pdb	-49.5448	20.412
Control	114	complex_114_control	file.nam_clust9	-40.249	6.624	-43.005	4.107	21.507	0.69	complex_133w.pdb	-43.2789	21.446
Control	114	complex_114_control	file.nam_clust9	-40.249	6.624	-43.005	4.107	21.507	0.69	complex_300w.pdb	-40.433	22.212
Control	114	complex_114_control	file.nam_clust9	-40.249	6.624	-43.005	4.107	21.507	0.69	complex_215w.pdb	-38.7616	21.959
Control	114	complex_114_control	file.nam_clust10	-35.092	16.995	-39.513	16.228	23.267	0.408	complex_281w.pdb	-66.2948	22.984
Control	114	complex_114_control	file.nam_clust10	-35.092	16.995	-39.513	16.228	23.267	0.408	complex_111w.pdb	-35.5701	23.307
Control	114	complex_114_control	file.nam_clust10	-35.092	16.995	-39.513	16.228	23.267	0.408	complex_18w.pdb	-33.5555	22.86
Control	114	complex_114_control	file.nam_clust10	-35.092	16.995	-39.513	16.228	23.267	0.408	complex_94w.pdb	-22.6298	23.915
Control	114	complex_114_control	file.nam_clust15	-34.027	12.746	-34.027	12.746	22.451	0.275	complex_77w.pdb	-53.3537	22.924
Control	114	complex_114_control	file.nam_clust15	-34.027	12.746	-34.027	12.746	22.451	0.275	complex_113w.pdb	-37.5988	22.327
Control	114	complex_114_control	file.nam_clust15	-34.027	12.746	-34.027	12.746	22.451	0.275	complex_232w.pdb	-23.3926	22.233
Control	114	complex_114_control	file.nam_clust15	-34.027	12.746	-34.027	12.746	22.451	0.275	complex_144w.pdb	-21.761	22.321
Control	114	complex_114_control	file.nam_clust16	-34.017	6.375	-34.017	6.375	31.336	0.467	complex_400w.pdb	-43.5131	31.779
Control	114	complex_114_control	file.nam_clust16	-34.017	6.375	-34.017	6.375	31.336	0.467	complex_462w.pdb	-34.781	31.295
Control	114	complex_114_control	file.nam_clust16	-34.017	6.375	-34.017	6.375	31.336	0.467	complex_340w.pdb	-31.98	30.59
Control	114	complex_114_control	file.nam_clust16	-34.017	6.375	-34.017	6.375	31.336	0.467	complex_492w.pdb	-25.792	31.68
Control	114	complex_114_control	file.nam_clust2	-32.481	13.873	-44.179	4.994	31.431	0.29	complex_49w.pdb	-52.6056	31.018
Control	114	complex_114_control	file.nam_clust2	-32.481	13.873	-44.179	4.994	31.431	0.29	complex_37w.pdb	-43.0561	31.789
Control	114	complex_114_control	file.nam_clust2	-32.481	13.873	-44.179	4.994	31.431	0.29	complex_26w.pdb	-41.1683	31.322
Control	114	complex_114_control	file.nam_clust2	-32.481	13.873	-44.179	4.994	31.431	0.29	complex_80w.pdb	-39.8871	31.594
Control	114	complex_114_control	file.nam_clust17	-26.017	14.1	-26.017	14.1	29.052	0.316	complex_167w.pdb	-47.7694	29.208
Control	114	complex_114_control	file.nam_clust17	-26.017	14.1	-26.017	14.1	29.052	0.316	complex_193w.pdb	-25.2232	29.155
Control	114	complex_114_control	file.nam_clust17	-26.017	14.1	-26.017	14.1	29.052	0.316	complex_332w.pdb	-22.6728	28.515
Control	114	complex_114_control	file.nam_clust17	-26.017	14.1	-26.017	14.1	29.052	0.316	complex_315w.pdb	-8.40253	29.328
Control	114	complex_114_control	file.nam_clust1	-25.711	20.424	-47.535	4.235	25.921	0.27	complex_138w.pdb	-51.2544	25.854
Control	114	complex_114_control	file.nam_clust1	-25.711	20.424	-47.535	4.235	25.921	0.27	complex_63w.pdb	-49.8656	26.182
Control	114	complex_114_control	file.nam_clust1	-25.711	20.424	-47.535	4.235	25.921	0.27	complex_135w.pdb	-48.6424	25.508
Control	114	complex_114_control	file.nam_clust1	-25.711	20.424	-47.535	4.235	25.921	0.27	complex_56w.pdb	-40.3757	26.141
Control	114	complex_114_control	file.nam_clust11	-23.026	6.424	-25.66	4.111	28.355	0.181	complex_267w.pdb	-31.212	28.057
Control	114	complex_114_control	file.nam_clust11	-23.026	6.424	-25.66	4.111	28.355	0.181	complex_406w.pdb	-27.1516	28.371
Control	114	complex_114_control	file.nam_clust11	-23.026	6.424	-25.66	4.111	28.355	0.181	complex_415w.pdb	-24.3434	28.524
Control	114	complex_114_control	file.nam_clust11	-23.026	6.424	-25.66	4.111	28.355	0.181	complex_368w.pdb	-19.9314	28.469
Control	114	complex_114_control	file.nam_clust19	-19.765	15.642	-19.765	15.642	21.169	0.247	complex_375w.pdb	-42.8606	21.327
Control	114	complex_114_control	file.nam_clust19	-19.765	15.642	-19.765	15.642	21.169	0.247	complex_317w.pdb	-21.8957	20.837
Control	114	complex_114_control	file.nam_clust19	-19.765	15.642	-19.765	15.642	21.169	0.247	complex_289w.pdb	-14.979	21.472
Control	114	complex_114_control	file.nam_clust19	-19.765	15.642	-19.765	15.642	21.169	0.247	complex_299w.pdb	0.67556	21.042
Control	114	complex_114_control	file.nam_clust12	-14.457	11.08	-19.135	6.639	24.753	0.552	complex_101w.pdb	-26.8867	24.484
Control	114	complex_114_control	file.nam_clust12	-14.457	11.08	-19.135	6.639	24.753	0.552	complex_200w.pdb	-23.4241	25.476
Control	114	complex_114_control	file.nam_clust12	-14.457	11.08	-19.135	6.639	24.753	0.552	complex_280w.pdb	-16.67	25.037
Control	114	complex_114_control	file.nam_clust12	-14.457	11.08	-19.135	6.639	24.753	0.552	complex_349w.pdb	-9.5575	24.016
Control	114	complex_114_control	file.nam_clust18	-12.38	8.683	-12.38	8.683	18.005	0.632	complex_117w.pdb	-22.087	18.634
Control	114	complex_114_control	file.nam_clust18	-12.38	8.683	-12.38	8.683	18.005	0.632	complex_273w.pdb	-19.969	17.949
Control	114	complex_114_control	file.nam_clust18	-12.38	8.683	-12.38	8.683	18.005	0.632	complex_241w.pdb	-4.04146	16.999
Control	114	complex_114_control	file.nam_clust18	-12.38	8.683	-12.38	8.683	18.005	0.632	complex_490w.pdb	-3.42434	18.438
EC	130	complex_130	file.nam_clust1	-141.54	13.32	-169.937	2.833	1.058	0.057	complex_2w.pdb	-173.596	1.053
EC	130	complex_130	file.nam_clust1	-141.54	13.32	-169.937	2.833	1.058	0.057	complex_7w.pdb	-171	1.05
EC	130	complex_130	file.nam_clust1	-141.54	13.32	-169.937	2.833	1.058	0.057	complex_22w.pdb	-169.371	0.984
EC	130	complex_130	file.nam_clust1	-141.54	13.32	-169.937	2.833	1.058	0.057	complex_28w.pdb	-165.782	1.145
Control	130	complex_130_control	file.nam_clust3	-100.821	7.391	-100.821	7.391	19.591	0.341	complex_210w.pdb	-113.504	19.638
Control	130	complex_130_control	file.nam_clust3	-100.821	7.391	-100.821	7.391	19.591	0.341	complex_195w.pdb	-97.4574	20.13
Control	130	complex_130_control	file.nam_clust3	-100.821	7.391	-100.821	7.391	19.591	0.341	complex_147w.pdb	-97.3697	19.306
Control	130	complex_130_control	file.nam_clust3	-100.821	7.391	-100.821	7.391	19.591	0.341	complex_296w.pdb	-94.9542	19.291
Control	130	complex_130_control	file.nam_clust2	-99.757	27.133	-99.757	27.133	17.535	1.111	complex_7w.pdb	-145.913	16.303
Control	130	complex_130_control	file.nam_clust2	-99.757	27.133	-99.757	27.133	17.535	1.111	complex_6w.pdb	-91.7605	17.456
Control	130	complex_130_control	file.nam_clust2	-99.757	27.133	-99.757	27.133	17.535	1.111	complex_247w.pdb	-84.0206	19.32
Control	130	complex_130_control	file.nam_clust2	-99.757	27.133	-99.757	27.133	17.535	1.111	complex_8w.pdb	-77.3321	17.06
Control	130	complex_130_control	file.nam_clust6	-82.725	9.894	-82.725	9.894	21.169	0.219	complex_56w.pdb	-90.3259	21.227
Control	130	complex_130_control	file.nam_clust6	-82.725	9.894	-82.725	9.894	21.169	0.219	complex_115w.pdb	-89.0656	21.095
Control	130	complex_130_control	file.nam_clust6	-82.725	9.894	-82.725	9.894	21.169	0.219	complex_93w.pdb	-85.6645	21.479
Control	130	complex_130_control	file.nam_clust6	-82.725	9.894	-82.725	9.894	21.169	0.219	complex_63w.pdb	-65.845	20.875
Control	130	complex_130_control	file.nam_clust4	-78.531	17.171	-78.531	17.171	16.616	0.618	complex_73w.pdb	-102.287	16.472
Control	130	complex_130_control	file.nam_clust4	-78.531	17.171	-78.531	17.171	16.616	0.618	complex_61w.pdb	-86.4095	15.754
Control	130	complex_130_control	file.nam_clust4	-78.531	17.171	-78.531	17.171	16.616	0.618	complex_75w.pdb	-67.841	16.762
Control	130	complex_130_control	file.nam_clust4	-78.531	17.171	-78.531	17.171	16.616	0.618	complex_41w.pdb	-57.5859	17.477
Control	130	complex_130_control	file.nam_clust1	-73.189	12.014	-82.038	6.51	31.404	0.511	complex_76w.pdb	-90.0642	31.423
Control	130	complex_130_control	file.nam_clust1	-73.189	12.014	-82.038	6.51	31.404	0.511	complex_100w.pdb	-86.4924	30.753
Control	130	complex_130_control	file.nam_clust1	-73.189	12.014	-82.038	6.51	31.404	0.511	complex_94w.pdb	-77.7166	32.178
Control	130	complex_130_control	file.nam_clust1	-73.189	12.014	-82.038	6.51	31.404	0.511	complex_139w.pdb	-73.8778	31.26
Control	130	complex_130_control	file.nam_clust5	-72.503	14.23	-72.503	14.23	27.917	0.621	complex_171w.pdb	-90.5354	27.766
Control	130	complex_130_control	file.nam_clust5	-72.503	14.23	-72.503	14.23	27.917	0.621	complex_181w.pdb	-82.3031	27.847
Control	130	complex_130_control	file.nam_clust5	-72.503	14.23	-72.503	14.23	27.917	0.621	complex_202w.pdb	-59.4379	28.891
Control	130	complex_130_control	file.nam_clust5	-72.503	14.23	-72.503	14.23	27.917	0.621	complex_208w.pdb	-57.7371	27.163
Control	130	complex_130_control	file.nam_clust7	-64.372	9.709	-64.372	9.709	15.586	0.423	complex_154w.pdb	-79.3433	16.195
Control	130	complex_130_control	file.nam_clust7	-64.372	9.709	-64.372	9.709	15.586	0.423	complex_110w.pdb	-66.6026	15.113
Control	130	complex_130_control	file.nam_clust7	-64.372	9.709	-64.372	9.709	15.586	0.423	complex_119w.pdb	-55.8065	15.755
Control	130	complex_130_control	file.nam_clust7	-64.372	9.709	-64.372	9.709	15.586	0.423	complex_13w.pdb	-55.7342	15.281
EC	135	complex_135_a2	file.nam_clust1	-105.436	14.397	-136.642	3.266	1.605	0.202	complex_51w.pdb	-141.829	1.385
EC	135	complex_135_a2	file.nam_clust1	-105.436	14.397	-136.642	3.266	1.605	0.202	complex_52w.pdb	-136.335	1.842
EC	135	complex_135_a2	file.nam_clust1	-105.436	14.397	-136.642	3.266	1.605	0.202	complex_45w.pdb	-135.574	1.426
EC	135	complex_135_a2	file.nam_clust1	-105.436	14.397	-136.642	3.266	1.605	0.202	complex_66w.pdb	-132.831	1.768
EC	135	complex_135_a2	file.nam_clust2	-78.909	24.872	-112.923	13.924	5.003	0.066	complex_77w.pdb	-125.821	5.099
EC	135	complex_135_a2	file.nam_clust2	-78.909	24.872	-112.923	13.924	5.003	0.066	complex_96w.pdb	-119.412	5.028
EC	135	complex_135_a2	file.nam_clust2	-78.909	24.872	-112.923	13.924	5.003	0.066	complex_92w.pdb	-116.996	4.936
EC	135	complex_135_a2	file.nam_clust2	-78.909	24.872	-112.923	13.924	5.003	0.066	complex_83w.pdb	-89.4626	4.949
Control	135	complex_135_control	file.nam_clust8	-59.13	19.045	-67.338	10.791	21.415	0.281	complex_175w.pdb	-80.0199	21.286
Control	135	complex_135_control	file.nam_clust8	-59.13	19.045	-67.338	10.791	21.415	0.281	complex_115w.pdb	-75.9427	21.039
Control	135	complex_135_control	file.nam_clust8	-59.13	19.045	-67.338	10.791	21.415	0.281	complex_183w.pdb	-58.1838	21.793
Control	135	complex_135_control	file.nam_clust8	-59.13	19.045	-67.338	10.791	21.415	0.281	complex_171w.pdb	-55.2076	21.541
Control	135	complex_135_control	file.nam_clust11	-56.861	48.183	-69.253	46.198	9.974	0.366	complex_13w.pdb	-148.763	9.495
Control	135	complex_135_control	file.nam_clust11	-56.861	48.183	-69.253	46.198	9.974	0.366	complex_385w.pdb	-48.4634	10.508
Control	135	complex_135_control	file.nam_clust11	-56.861	48.183	-69.253	46.198	9.974	0.366	complex_151w.pdb	-45.3167	9.844
Control	135	complex_135_control	file.nam_clust11	-56.861	48.183	-69.253	46.198	9.974	0.366	complex_82w.pdb	-34.4681	10.05
Control	135	complex_135_control	file.nam_clust9	-53.614	19.266	-60.817	14.303	7.858	0.268	complex_446w.pdb	-78.7729	7.476
Control	135	complex_135_control	file.nam_clust9	-53.614	19.266	-60.817	14.303	7.858	0.268	complex_483w.pdb	-64.6748	7.737
Control	135	complex_135_control	file.nam_clust9	-53.614	19.266	-60.817	14.303	7.858	0.268	complex_382w.pdb	-60.9352	8.12
Control	135	complex_135_control	file.nam_clust9	-53.614	19.266	-60.817	14.303	7.858	0.268	complex_397w.pdb	-38.8856	8.101
Control	135	complex_135_control	file.nam_clust15	-48.846	19.922	-48.846	19.922	17.831	0.561	complex_21w.pdb	-81.1986	17.612
Control	135	complex_135_control	file.nam_clust15	-48.846	19.922	-48.846	19.922	17.831	0.561	complex_142w.pdb	-46.3375	17.591
Control	135	complex_135_control	file.nam_clust15	-48.846	19.922	-48.846	19.922	17.831	0.561	complex_80w.pdb	-40.6039	17.337
Control	135	complex_135_control	file.nam_clust15	-48.846	19.922	-48.846	19.922	17.831	0.561	complex_14w.pdb	-27.2438	18.784
Control	135	complex_135_control	file.nam_clust10	-48.247	10.782	-52.904	6.074	21.169	0.308	complex_205w.pdb	-61.9999	20.654
Control	135	complex_135_control	file.nam_clust10	-48.247	10.782	-52.904	6.074	21.169	0.308	complex_185w.pdb	-53.8224	21.469
Control	135	complex_135_control	file.nam_clust10	-48.247	10.782	-52.904	6.074	21.169	0.308	complex_216w.pdb	-50.5297	21.302
Control	135	complex_135_control	file.nam_clust10	-48.247	10.782	-52.904	6.074	21.169	0.308	complex_312w.pdb	-45.2647	21.251
Control	135	complex_135_control	file.nam_clust5	-44.944	14.43	-52.795	10.719	15.851	0.384	complex_294w.pdb	-69.6185	15.647
Control	135	complex_135_control	file.nam_clust5	-44.944	14.43	-52.795	10.719	15.851	0.384	complex_302w.pdb	-53.483	15.968
Control	135	complex_135_control	file.nam_clust5	-44.944	14.43	-52.795	10.719	15.851	0.384	complex_363w.pdb	-47.4111	16.41
Control	135	complex_135_control	file.nam_clust5	-44.944	14.43	-52.795	10.719	15.851	0.384	complex_243w.pdb	-40.6659	15.38
Control	135	complex_135_control	file.nam_clust26	-41.791	19.67	-41.791	19.67	11.328	0.215	complex_311w.pdb	-60.9379	11.455
Control	135	complex_135_control	file.nam_clust26	-41.791	19.67	-41.791	19.67	11.328	0.215	complex_330w.pdb	-55.7175	11.062
Control	135	complex_135_control	file.nam_clust26	-41.791	19.67	-41.791	19.67	11.328	0.215	complex_299w.pdb	-40.0879	11.188
Control	135	complex_135_control	file.nam_clust26	-41.791	19.67	-41.791	19.67	11.328	0.215	complex_374w.pdb	-10.4199	11.608
Control	135	complex_135_control	file.nam_clust4	-41.48	23.162	-56.093	12.354	21.69	0.363	complex_79w.pdb	-74.2997	21.337
Control	135	complex_135_control	file.nam_clust4	-41.48	23.162	-56.093	12.354	21.69	0.363	complex_129w.pdb	-56.0579	21.463
Control	135	complex_135_control	file.nam_clust4	-41.48	23.162	-56.093	12.354	21.69	0.363	complex_114w.pdb	-54.5568	21.677
Control	135	complex_135_control	file.nam_clust4	-41.48	23.162	-56.093	12.354	21.69	0.363	complex_109w.pdb	-39.4592	22.283
Control	135	complex_135_control	file.nam_clust16	-41.292	26.569	-41.292	26.569	20.096	0.501	complex_56w.pdb	-72.8445	19.84
Control	135	complex_135_control	file.nam_clust16	-41.292	26.569	-41.292	26.569	20.096	0.501	complex_181w.pdb	-55.4515	19.761
Control	135	complex_135_control	file.nam_clust16	-41.292	26.569	-41.292	26.569	20.096	0.501	complex_47w.pdb	-35.5088	19.822
Control	135	complex_135_control	file.nam_clust16	-41.292	26.569	-41.292	26.569	20.096	0.501	complex_94w.pdb	-1.36452	20.962
Control	135	complex_135_control	file.nam_clust6	-39.85	21.36	-51.561	13.396	24.557	0.754	complex_433w.pdb	-65.3527	25.248
Control	135	complex_135_control	file.nam_clust6	-39.85	21.36	-51.561	13.396	24.557	0.754	complex_342w.pdb	-63.3547	24.387
Control	135	complex_135_control	file.nam_clust6	-39.85	21.36	-51.561	13.396	24.557	0.754	complex_364w.pdb	-44.3037	23.394
Control	135	complex_135_control	file.nam_clust6	-39.85	21.36	-51.561	13.396	24.557	0.754	complex_409w.pdb	-33.2339	25.201
Control	135	complex_135_control	file.nam_clust21	-35.092	13.894	-35.092	13.894	14.771	0.528	complex_41w.pdb	-52.8685	14.467
Control	135	complex_135_control	file.nam_clust21	-35.092	13.894	-35.092	13.894	14.771	0.528	complex_48w.pdb	-41.9469	14.064
Control	135	complex_135_control	file.nam_clust21	-35.092	13.894	-35.092	13.894	14.771	0.528	complex_81w.pdb	-30.054	15.346
Control	135	complex_135_control	file.nam_clust21	-35.092	13.894	-35.092	13.894	14.771	0.528	complex_36w.pdb	-15.4999	15.209
Control	135	complex_135_control	file.nam_clust24	-34.846	7.374	-34.846	7.374	18.074	0.253	complex_69w.pdb	-46.026	17.998
Control	135	complex_135_control	file.nam_clust24	-34.846	7.374	-34.846	7.374	18.074	0.253	complex_220w.pdb	-36.8814	17.693
Control	135	complex_135_control	file.nam_clust24	-34.846	7.374	-34.846	7.374	18.074	0.253	complex_198w.pdb	-28.9751	18.3
Control	135	complex_135_control	file.nam_clust24	-34.846	7.374	-34.846	7.374	18.074	0.253	complex_90w.pdb	-27.5023	18.305
Control	135	complex_135_control	file.nam_clust1	-33.589	21.65	-58.376	4.001	22.325	0.193	complex_278w.pdb	-64.6533	22.43
Control	135	complex_135_control	file.nam_clust1	-33.589	21.65	-58.376	4.001	22.325	0.193	complex_212w.pdb	-59.0497	22.153
Control	135	complex_135_control	file.nam_clust1	-33.589	21.65	-58.376	4.001	22.325	0.193	complex_404w.pdb	-54.9349	22.127
Control	135	complex_135_control	file.nam_clust1	-33.589	21.65	-58.376	4.001	22.325	0.193	complex_272w.pdb	-54.8661	22.588
Control	135	complex_135_control	file.nam_clust3	-32.883	29.738	-54.539	17.302	14.354	0.904	complex_189w.pdb	-82.4962	13.316
Control	135	complex_135_control	file.nam_clust3	-32.883	29.738	-54.539	17.302	14.354	0.904	complex_170w.pdb	-50.9134	13.814
Control	135	complex_135_control	file.nam_clust3	-32.883	29.738	-54.539	17.302	14.354	0.904	complex_16w.pdb	-49.6757	14.569
Control	135	complex_135_control	file.nam_clust3	-32.883	29.738	-54.539	17.302	14.354	0.904	complex_291w.pdb	-35.07	15.716
Control	135	complex_135_control	file.nam_clust18	-32.352	18.279	-32.352	18.279	15.882	0.448	complex_327w.pdb	-56.1231	15.644
Control	135	complex_135_control	file.nam_clust18	-32.352	18.279	-32.352	18.279	15.882	0.448	complex_211w.pdb	-39.4763	15.398
Control	135	complex_135_control	file.nam_clust18	-32.352	18.279	-32.352	18.279	15.882	0.448	complex_252w.pdb	-27.9372	15.89
Control	135	complex_135_control	file.nam_clust18	-32.352	18.279	-32.352	18.279	15.882	0.448	complex_207w.pdb	-5.87196	16.597
Control	135	complex_135_control	file.nam_clust19	-32.248	20.838	-32.248	20.838	17.569	0.389	complex_166w.pdb	-55.7439	17.676
Control	135	complex_135_control	file.nam_clust19	-32.248	20.838	-32.248	20.838	17.569	0.389	complex_172w.pdb	-48.8117	16.94
Control	135	complex_135_control	file.nam_clust19	-32.248	20.838	-32.248	20.838	17.569	0.389	complex_89w.pdb	-19.5731	18.006
Control	135	complex_135_control	file.nam_clust19	-32.248	20.838	-32.248	20.838	17.569	0.389	complex_147w.pdb	-4.86417	17.656
Control	135	complex_135_control	file.nam_clust17	-31.624	23.366	-31.624	23.366	16.146	0.526	complex_226w.pdb	-58.0203	15.883
Control	135	complex_135_control	file.nam_clust17	-31.624	23.366	-31.624	23.366	16.146	0.526	complex_444w.pdb	-47.8795	15.45
Control	135	complex_135_control	file.nam_clust17	-31.624	23.366	-31.624	23.366	16.146	0.526	complex_244w.pdb	-22.8152	16.413
Control	135	complex_135_control	file.nam_clust17	-31.624	23.366	-31.624	23.366	16.146	0.526	complex_458w.pdb	2.21938	16.84
Control	135	complex_135_control	file.nam_clust2	-29.821	23.495	-53.284	6.929	20.337	0.308	complex_344w.pdb	-59.5721	20.256
Control	135	complex_135_control	file.nam_clust2	-29.821	23.495	-53.284	6.929	20.337	0.308	complex_354w.pdb	-58.2275	20.372
Control	135	complex_135_control	file.nam_clust2	-29.821	23.495	-53.284	6.929	20.337	0.308	complex_293w.pdb	-53.3707	20.791
Control	135	complex_135_control	file.nam_clust2	-29.821	23.495	-53.284	6.929	20.337	0.308	complex_351w.pdb	-41.9667	19.931
Control	135	complex_135_control	file.nam_clust20	-25.655	22.889	-25.655	22.889	18.676	0.468	complex_301w.pdb	-54.1567	18.393
Control	135	complex_135_control	file.nam_clust20	-25.655	22.889	-25.655	22.889	18.676	0.468	complex_196w.pdb	-38.6858	18.08
Control	135	complex_135_control	file.nam_clust20	-25.655	22.889	-25.655	22.889	18.676	0.468	complex_370w.pdb	-16.094	19.279
Control	135	complex_135_control	file.nam_clust20	-25.655	22.889	-25.655	22.889	18.676	0.468	complex_182w.pdb	6.31524	18.953
Control	135	complex_135_control	file.nam_clust25	-23.969	6.945	-23.969	6.945	16.366	0.361	complex_139w.pdb	-33.5075	16.551
Control	135	complex_135_control	file.nam_clust25	-23.969	6.945	-23.969	6.945	16.366	0.361	complex_34w.pdb	-26.4267	15.883
Control	135	complex_135_control	file.nam_clust25	-23.969	6.945	-23.969	6.945	16.366	0.361	complex_83w.pdb	-21.4308	16.839
Control	135	complex_135_control	file.nam_clust25	-23.969	6.945	-23.969	6.945	16.366	0.361	complex_122w.pdb	-14.5093	16.19
Control	135	complex_135_control	file.nam_clust28	-22.82	18.113	-22.82	18.113	8.576	1.478	complex_265w.pdb	-48.2891	11.126
Control	135	complex_135_control	file.nam_clust28	-22.82	18.113	-22.82	18.113	8.576	1.478	complex_267w.pdb	-24.8023	7.511
Control	135	complex_135_control	file.nam_clust28	-22.82	18.113	-22.82	18.113	8.576	1.478	complex_482w.pdb	-20.9875	7.804
Control	135	complex_135_control	file.nam_clust28	-22.82	18.113	-22.82	18.113	8.576	1.478	complex_290w.pdb	2.79966	7.862
Control	135	complex_135_control	file.nam_clust13	-20.126	13.511	-25.422	9.378	10.172	0.383	complex_42w.pdb	-36.9079	10.496
Control	135	complex_135_control	file.nam_clust13	-20.126	13.511	-25.422	9.378	10.172	0.383	complex_105w.pdb	-32.3001	10.227
Control	135	complex_135_control	file.nam_clust13	-20.126	13.511	-25.422	9.378	10.172	0.383	complex_65w.pdb	-17.6492	10.435
Control	135	complex_135_control	file.nam_clust13	-20.126	13.511	-25.422	9.378	10.172	0.383	complex_74w.pdb	-14.8317	9.531
Control	135	complex_135_control	file.nam_clust12	-19.277	4.755	-20.731	4.206	30.266	0.257	complex_497w.pdb	-26.4506	30.569
Control	135	complex_135_control	file.nam_clust12	-19.277	4.755	-20.731	4.206	30.266	0.257	complex_319w.pdb	-23.0293	30.306
Control	135	complex_135_control	file.nam_clust12	-19.277	4.755	-20.731	4.206	30.266	0.257	complex_472w.pdb	-17.2781	29.858
Control	135	complex_135_control	file.nam_clust12	-19.277	4.755	-20.731	4.206	30.266	0.257	complex_379w.pdb	-16.164	30.332
Control	135	complex_135_control	file.nam_clust27	-19.2	20.87	-19.2	20.87	17.027	0.285	complex_249w.pdb	-47.7725	17.327
Control	135	complex_135_control	file.nam_clust27	-19.2	20.87	-19.2	20.87	17.027	0.285	complex_488w.pdb	-27.7567	16.892
Control	135	complex_135_control	file.nam_clust27	-19.2	20.87	-19.2	20.87	17.027	0.285	complex_359w.pdb	-9.6759	17.263
Control	135	complex_135_control	file.nam_clust27	-19.2	20.87	-19.2	20.87	17.027	0.285	complex_317w.pdb	8.40371	16.627
Control	135	complex_135_control	file.nam_clust22	-12.357	27.629	-12.357	27.629	15.34	0.504	complex_451w.pdb	-41.352	14.648
Control	135	complex_135_control	file.nam_clust22	-12.357	27.629	-12.357	27.629	15.34	0.504	complex_400w.pdb	-37.7545	15.113
Control	135	complex_135_control	file.nam_clust22	-12.357	27.629	-12.357	27.629	15.34	0.504	complex_190w.pdb	8.19269	15.624
Control	135	complex_135_control	file.nam_clust22	-12.357	27.629	-12.357	27.629	15.34	0.504	complex_331w.pdb	21.4859	15.976
Control	135	complex_135_control	file.nam_clust7	-10.936	12.952	-18.875	5.165	16.664	0.319	complex_100w.pdb	-23.869	16.187
Control	135	complex_135_control	file.nam_clust7	-10.936	12.952	-18.875	5.165	16.664	0.319	complex_133w.pdb	-23.2228	16.84
Control	135	complex_135_control	file.nam_clust7	-10.936	12.952	-18.875	5.165	16.664	0.319	complex_116w.pdb	-17.3044	16.586
Control	135	complex_135_control	file.nam_clust7	-10.936	12.952	-18.875	5.165	16.664	0.319	complex_135w.pdb	-11.1042	17.042
Control	135	complex_135_control	file.nam_clust29	-3.353	26.557	-3.353	26.557	14.226	0.422	complex_206w.pdb	-48.8199	13.549
Control	135	complex_135_control	file.nam_clust29	-3.353	26.557	-3.353	26.557	14.226	0.422	complex_380w.pdb	5.33625	14.495
Control	135	complex_135_control	file.nam_clust29	-3.353	26.557	-3.353	26.557	14.226	0.422	complex_279w.pdb	14.0233	14.209
Control	135	complex_135_control	file.nam_clust29	-3.353	26.557	-3.353	26.557	14.226	0.422	complex_432w.pdb	16.0492	14.65
Control	135	complex_135_control	file.nam_clust23	-3.3	18.692	-3.3	18.692	18.344	0.473	complex_322w.pdb	-29.7932	17.894
Control	135	complex_135_control	file.nam_clust23	-3.3	18.692	-3.3	18.692	18.344	0.473	complex_288w.pdb	-6.06233	18.45
Control	135	complex_135_control	file.nam_clust23	-3.3	18.692	-3.3	18.692	18.344	0.473	complex_163w.pdb	-0.074611	19.074
Control	135	complex_135_control	file.nam_clust23	-3.3	18.692	-3.3	18.692	18.344	0.473	complex_285w.pdb	22.7309	17.96
Control	135	complex_135_control	file.nam_clust14	4.575	15.281	-2.092	8.344	16.74	0.288	complex_43w.pdb	-10.4683	16.511
Control	135	complex_135_control	file.nam_clust14	4.575	15.281	-2.092	8.344	16.74	0.288	complex_145w.pdb	-4.90233	16.431
Control	135	complex_135_control	file.nam_clust14	4.575	15.281	-2.092	8.344	16.74	0.288	complex_481w.pdb	-4.8016	16.87
Control	135	complex_135_control	file.nam_clust14	4.575	15.281	-2.092	8.344	16.74	0.288	complex_179w.pdb	11.8032	17.148
EC	158	complex_158_dimer	file.nam_clust1	-3.822	15.025	-38.897	6.77	7.117	0.23	complex_59w.pdb	-45.2756	7.236
EC	158	complex_158_dimer	file.nam_clust1	-3.822	15.025	-38.897	6.77	7.117	0.23	complex_13w.pdb	-44.9424	7.175
EC	158	complex_158_dimer	file.nam_clust1	-3.822	15.025	-38.897	6.77	7.117	0.23	complex_12w.pdb	-36.4874	7.329
EC	158	complex_158_dimer	file.nam_clust1	-3.822	15.025	-38.897	6.77	7.117	0.23	complex_48w.pdb	-28.883	6.73
Control	158	complex_158_control	file.nam_clust26	-19.698	12.355	-26.481	5.082	24.203	0.138	complex_77w.pdb	-33.3846	24.155
Control	158	complex_158_control	file.nam_clust26	-19.698	12.355	-26.481	5.082	24.203	0.138	complex_85w.pdb	-28.2986	24.106
Control	158	complex_158_control	file.nam_clust26	-19.698	12.355	-26.481	5.082	24.203	0.138	complex_163w.pdb	-24.7959	24.111
Control	158	complex_158_control	file.nam_clust26	-19.698	12.355	-26.481	5.082	24.203	0.138	complex_79w.pdb	-19.4437	24.439
Control	158	complex_158_control	file.nam_clust4	-15.431	12.834	-31.048	5.537	25.449	0.228	complex_129w.pdb	-39.9889	25.716
Control	158	complex_158_control	file.nam_clust4	-15.431	12.834	-31.048	5.537	25.449	0.228	complex_122w.pdb	-31.2622	25.457
Control	158	complex_158_control	file.nam_clust4	-15.431	12.834	-31.048	5.537	25.449	0.228	complex_133w.pdb	-27.0845	25.534
Control	158	complex_158_control	file.nam_clust4	-15.431	12.834	-31.048	5.537	25.449	0.228	complex_323w.pdb	-25.8576	25.089
Control	158	complex_158_control	file.nam_clust32	-13.993	22.255	-20.321	20.467	22.563	0.243	complex_288w.pdb	-53.4206	22.298
Control	158	complex_158_control	file.nam_clust32	-13.993	22.255	-20.321	20.467	22.563	0.243	complex_191w.pdb	-18.6023	22.766
Control	158	complex_158_control	file.nam_clust32	-13.993	22.255	-20.321	20.467	22.563	0.243	complex_110w.pdb	-11.1375	22.843
Control	158	complex_158_control	file.nam_clust32	-13.993	22.255	-20.321	20.467	22.563	0.243	complex_167w.pdb	1.87644	22.347
Control	158	complex_158_control	file.nam_clust13	-11.815	17.912	-28.065	5.693	24.864	0.22	complex_10w.pdb	-37.7986	24.855
Control	158	complex_158_control	file.nam_clust13	-11.815	17.912	-28.065	5.693	24.864	0.22	complex_5w.pdb	-25.7357	25.176
Control	158	complex_158_control	file.nam_clust13	-11.815	17.912	-28.065	5.693	24.864	0.22	complex_14w.pdb	-25.3815	24.553
Control	158	complex_158_control	file.nam_clust13	-11.815	17.912	-28.065	5.693	24.864	0.22	complex_9w.pdb	-23.3444	24.873
Control	158	complex_158_control	file.nam_clust33	-9.526	22.511	-15.829	20.852	22.282	0.113	complex_219w.pdb	-45.3821	22.288
Control	158	complex_158_control	file.nam_clust33	-9.526	22.511	-15.829	20.852	22.282	0.113	complex_142w.pdb	-23.3469	22.344
Control	158	complex_158_control	file.nam_clust33	-9.526	22.511	-15.829	20.852	22.282	0.113	complex_227w.pdb	-5.11208	22.396
Control	158	complex_158_control	file.nam_clust33	-9.526	22.511	-15.829	20.852	22.282	0.113	complex_92w.pdb	10.5245	22.098
Control	158	complex_158_control	file.nam_clust29	-8.837	17.242	-17.282	2.778	26.5	0.287	complex_353w.pdb	-21.9294	26.33
Control	158	complex_158_control	file.nam_clust29	-8.837	17.242	-17.282	2.778	26.5	0.287	complex_286w.pdb	-16.8798	26.117
Control	158	complex_158_control	file.nam_clust29	-8.837	17.242	-17.282	2.778	26.5	0.287	complex_146w.pdb	-15.3955	26.782
Control	158	complex_158_control	file.nam_clust29	-8.837	17.242	-17.282	2.778	26.5	0.287	complex_232w.pdb	-14.9246	26.773
Control	158	complex_158_control	file.nam_clust5	-7.586	13.263	-22.786	5.545	27.992	0.47	complex_346w.pdb	-31.3095	28.307
Control	158	complex_158_control	file.nam_clust5	-7.586	13.263	-22.786	5.545	27.992	0.47	complex_156w.pdb	-23.9045	28.591
Control	158	complex_158_control	file.nam_clust5	-7.586	13.263	-22.786	5.545	27.992	0.47	complex_51w.pdb	-19.1048	27.464
Control	158	complex_158_control	file.nam_clust5	-7.586	13.263	-22.786	5.545	27.992	0.47	complex_216w.pdb	-16.8244	27.607
Control	158	complex_158_control	file.nam_clust9	-6.271	13.245	-20.123	5.82	24.695	0.117	complex_150w.pdb	-26.5255	24.737
Control	158	complex_158_control	file.nam_clust9	-6.271	13.245	-20.123	5.82	24.695	0.117	complex_308w.pdb	-24.2752	24.662
Control	158	complex_158_control	file.nam_clust9	-6.271	13.245	-20.123	5.82	24.695	0.117	complex_292w.pdb	-18.1282	24.529
Control	158	complex_158_control	file.nam_clust9	-6.271	13.245	-20.123	5.82	24.695	0.117	complex_426w.pdb	-11.5621	24.851
Control	158	complex_158_control	file.nam_clust14	-6.082	15.042	-19.355	12.1	29.532	0.12	complex_417w.pdb	-35.5246	29.326
Control	158	complex_158_control	file.nam_clust14	-6.082	15.042	-19.355	12.1	29.532	0.12	complex_256w.pdb	-26.533	29.6
Control	158	complex_158_control	file.nam_clust14	-6.082	15.042	-19.355	12.1	29.532	0.12	complex_272w.pdb	-7.91947	29.578
Control	158	complex_158_control	file.nam_clust14	-6.082	15.042	-19.355	12.1	29.532	0.12	complex_218w.pdb	-7.44239	29.623
Control	158	complex_158_control	file.nam_clust6	-6.071	21.108	-24.321	4.943	25.737	0.627	complex_485w.pdb	-30.4631	26.354
Control	158	complex_158_control	file.nam_clust6	-6.071	21.108	-24.321	4.943	25.737	0.627	complex_366w.pdb	-27.8487	26.16
Control	158	complex_158_control	file.nam_clust6	-6.071	21.108	-24.321	4.943	25.737	0.627	complex_134w.pdb	-20.1367	25.703
Control	158	complex_158_control	file.nam_clust6	-6.071	21.108	-24.321	4.943	25.737	0.627	complex_172w.pdb	-18.8374	24.731
Control	158	complex_158_control	file.nam_clust41	-3.844	15.603	-3.844	15.603	18.399	0.225	complex_118w.pdb	-25.8769	18.036
Control	158	complex_158_control	file.nam_clust41	-3.844	15.603	-3.844	15.603	18.399	0.225	complex_132w.pdb	-6.58766	18.606
Control	158	complex_158_control	file.nam_clust41	-3.844	15.603	-3.844	15.603	18.399	0.225	complex_96w.pdb	-0.78214	18.387
Control	158	complex_158_control	file.nam_clust41	-3.844	15.603	-3.844	15.603	18.399	0.225	complex_107w.pdb	17.8704	18.565
Control	158	complex_158_control	file.nam_clust27	-3.566	19.984	-14.63	10.459	24.493	0.083	complex_257w.pdb	-27.4755	24.409
Control	158	complex_158_control	file.nam_clust27	-3.566	19.984	-14.63	10.459	24.493	0.083	complex_149w.pdb	-19.652	24.463
Control	158	complex_158_control	file.nam_clust27	-3.566	19.984	-14.63	10.459	24.493	0.083	complex_367w.pdb	-12.3177	24.631
Control	158	complex_158_control	file.nam_clust27	-3.566	19.984	-14.63	10.459	24.493	0.083	complex_285w.pdb	0.92522	24.469
Control	158	complex_158_control	file.nam_clust42	-1.957	10.201	-1.957	10.201	24.197	0.158	complex_422w.pdb	-15.6645	24.414
Control	158	complex_158_control	file.nam_clust42	-1.957	10.201	-1.957	10.201	24.197	0.158	complex_263w.pdb	-6.63519	24.261
Control	158	complex_158_control	file.nam_clust42	-1.957	10.201	-1.957	10.201	24.197	0.158	complex_307w.pdb	2.91124	23.988
Control	158	complex_158_control	file.nam_clust42	-1.957	10.201	-1.957	10.201	24.197	0.158	complex_413w.pdb	11.5618	24.125
Control	158	complex_158_control	file.nam_clust28	-1.853	13.663	-8.905	10.074	28.143	0.146	complex_401w.pdb	-23.8715	28.065
Control	158	complex_158_control	file.nam_clust28	-1.853	13.663	-8.905	10.074	28.143	0.146	complex_316w.pdb	-11.8243	28.303
Control	158	complex_158_control	file.nam_clust28	-1.853	13.663	-8.905	10.074	28.143	0.146	complex_289w.pdb	-2.5501	28.262
Control	158	complex_158_control	file.nam_clust28	-1.853	13.663	-8.905	10.074	28.143	0.146	complex_342w.pdb	2.62787	27.943
Control	158	complex_158_control	file.nam_clust43	-1.117	8.222	-1.117	8.222	29.972	0.079	complex_464w.pdb	-10.7487	29.988
Control	158	complex_158_control	file.nam_clust43	-1.117	8.222	-1.117	8.222	29.972	0.079	complex_348w.pdb	-4.3458	29.964
Control	158	complex_158_control	file.nam_clust43	-1.117	8.222	-1.117	8.222	29.972	0.079	complex_266w.pdb	-1.18725	29.857
Control	158	complex_158_control	file.nam_clust43	-1.117	8.222	-1.117	8.222	29.972	0.079	complex_339w.pdb	11.815	30.079
Control	158	complex_158_control	file.nam_clust17	-0.702	19.948	-15.35	18.202	26.326	0.087	complex_396w.pdb	-45.3944	26.404
Control	158	complex_158_control	file.nam_clust17	-0.702	19.948	-15.35	18.202	26.326	0.087	complex_188w.pdb	-11.1593	26.347
Control	158	complex_158_control	file.nam_clust17	-0.702	19.948	-15.35	18.202	26.326	0.087	complex_126w.pdb	-8.37275	26.179
Control	158	complex_158_control	file.nam_clust17	-0.702	19.948	-15.35	18.202	26.326	0.087	complex_125w.pdb	3.52799	26.374
Control	158	complex_158_control	file.nam_clust16	0.193	10.928	-11.015	4.623	28.459	0.083	complex_238w.pdb	-15.6924	28.326
Control	158	complex_158_control	file.nam_clust16	0.193	10.928	-11.015	4.623	28.459	0.083	complex_371w.pdb	-15.568	28.519
Control	158	complex_158_control	file.nam_clust16	0.193	10.928	-11.015	4.623	28.459	0.083	complex_459w.pdb	-6.7852	28.538
Control	158	complex_158_control	file.nam_clust16	0.193	10.928	-11.015	4.623	28.459	0.083	complex_325w.pdb	-6.0145	28.451
Control	158	complex_158_control	file.nam_clust1	4.397	12.187	-13.516	1.512	24.35	0.364	complex_402w.pdb	-15.9986	23.817
Control	158	complex_158_control	file.nam_clust1	4.397	12.187	-13.516	1.512	24.35	0.364	complex_50w.pdb	-13.4662	24.224
Control	158	complex_158_control	file.nam_clust1	4.397	12.187	-13.516	1.512	24.35	0.364	complex_139w.pdb	-12.407	24.765
Control	158	complex_158_control	file.nam_clust1	4.397	12.187	-13.516	1.512	24.35	0.364	complex_56w.pdb	-12.1931	24.593
Control	158	complex_158_control	file.nam_clust3	6.603	11.957	-12.549	4.408	26.427	0.31	complex_282w.pdb	-19.1911	26.819
Control	158	complex_158_control	file.nam_clust3	6.603	11.957	-12.549	4.408	26.427	0.31	complex_6w.pdb	-13.8625	26.409
Control	158	complex_158_control	file.nam_clust3	6.603	11.957	-12.549	4.408	26.427	0.31	complex_15w.pdb	-8.89593	26.523
Control	158	complex_158_control	file.nam_clust3	6.603	11.957	-12.549	4.408	26.427	0.31	complex_3w.pdb	-8.24468	25.957
Control	158	complex_158_control	file.nam_clust15	6.957	16.061	-8.534	6.293	24.306	0.207	complex_183w.pdb	-15.9641	24.356
Control	158	complex_158_control	file.nam_clust15	6.957	16.061	-8.534	6.293	24.306	0.207	complex_186w.pdb	-11.3263	24.472
Control	158	complex_158_control	file.nam_clust15	6.957	16.061	-8.534	6.293	24.306	0.207	complex_477w.pdb	-8.0652	23.955
Control	158	complex_158_control	file.nam_clust15	6.957	16.061	-8.534	6.293	24.306	0.207	complex_301w.pdb	1.22121	24.442
Control	158	complex_158_control	file.nam_clust19	8.944	8.454	1.989	5.709	23.064	0.107	complex_91w.pdb	-3.9553	23.146
Control	158	complex_158_control	file.nam_clust19	8.944	8.454	1.989	5.709	23.064	0.107	complex_46w.pdb	-3.34138	22.98
Control	158	complex_158_control	file.nam_clust19	8.944	8.454	1.989	5.709	23.064	0.107	complex_124w.pdb	6.38689	23.191
Control	158	complex_158_control	file.nam_clust19	8.944	8.454	1.989	5.709	23.064	0.107	complex_59w.pdb	8.8654	22.937
Control	158	complex_158_control	file.nam_clust10	12	6.342	5.162	2.52	29.177	0.028	complex_120w.pdb	1.14044	29.14
Control	158	complex_158_control	file.nam_clust10	12	6.342	5.162	2.52	29.177	0.028	complex_375w.pdb	5.65495	29.209
Control	158	complex_158_control	file.nam_clust10	12	6.342	5.162	2.52	29.177	0.028	complex_171w.pdb	5.75095	29.199
Control	158	complex_158_control	file.nam_clust10	12	6.342	5.162	2.52	29.177	0.028	complex_295w.pdb	8.10043	29.161
Control	158	complex_158_control	file.nam_clust12	12.032	24.276	-8.376	21.839	26.3	0.221	complex_359w.pdb	-42.5355	26.549
Control	158	complex_158_control	file.nam_clust12	12.032	24.276	-8.376	21.839	26.3	0.221	complex_48w.pdb	-12.301	26.219
Control	158	complex_158_control	file.nam_clust12	12.032	24.276	-8.376	21.839	26.3	0.221	complex_104w.pdb	10.2927	25.979
Control	158	complex_158_control	file.nam_clust12	12.032	24.276	-8.376	21.839	26.3	0.221	complex_190w.pdb	11.0379	26.452
Control	158	complex_158_control	file.nam_clust34	12.415	18.875	6.855	17.051	22.666	0.022	complex_74w.pdb	-20.5519	22.7
Control	158	complex_158_control	file.nam_clust34	12.415	18.875	6.855	17.051	22.666	0.022	complex_84w.pdb	6.8958	22.659
Control	158	complex_158_control	file.nam_clust34	12.415	18.875	6.855	17.051	22.666	0.022	complex_144w.pdb	16.2119	22.667
Control	158	complex_158_control	file.nam_clust34	12.415	18.875	6.855	17.051	22.666	0.022	complex_89w.pdb	24.8627	22.64
Control	158	complex_158_control	file.nam_clust18	12.492	16.811	-1.752	11.227	21.408	0.223	complex_233w.pdb	-12.8475	21.682
Control	158	complex_158_control	file.nam_clust18	12.492	16.811	-1.752	11.227	21.408	0.223	complex_392w.pdb	-11.9895	21.575
Control	158	complex_158_control	file.nam_clust18	12.492	16.811	-1.752	11.227	21.408	0.223	complex_358w.pdb	3.9805	21.189
Control	158	complex_158_control	file.nam_clust18	12.492	16.811	-1.752	11.227	21.408	0.223	complex_196w.pdb	13.8492	21.187
Control	158	complex_158_control	file.nam_clust35	13.402	14.907	10.209	15.06	15.959	0.105	complex_435w.pdb	-13.7238	15.818
Control	158	complex_158_control	file.nam_clust35	13.402	14.907	10.209	15.06	15.959	0.105	complex_221w.pdb	8.589	15.96
Control	158	complex_158_control	file.nam_clust35	13.402	14.907	10.209	15.06	15.959	0.105	complex_158w.pdb	21.3516	16.113
Control	158	complex_158_control	file.nam_clust35	13.402	14.907	10.209	15.06	15.959	0.105	complex_355w.pdb	24.6197	15.947
Control	158	complex_158_control	file.nam_clust7	13.983	13.71	1.267	3.018	26.575	0.228	complex_215w.pdb	-0.813319	26.911
Control	158	complex_158_control	file.nam_clust7	13.983	13.71	1.267	3.018	26.575	0.228	complex_302w.pdb	-0.42387	26.269
Control	158	complex_158_control	file.nam_clust7	13.983	13.71	1.267	3.018	26.575	0.228	complex_387w.pdb	-0.17361	26.544
Control	158	complex_158_control	file.nam_clust7	13.983	13.71	1.267	3.018	26.575	0.228	complex_362w.pdb	6.47913	26.574
Control	158	complex_158_control	file.nam_clust44	14.25	17.671	14.25	17.671	20.764	0.261	complex_414w.pdb	-3.0518	20.616
Control	158	complex_158_control	file.nam_clust44	14.25	17.671	14.25	17.671	20.764	0.261	complex_209w.pdb	-1.7147	20.427
Control	158	complex_158_control	file.nam_clust44	14.25	17.671	14.25	17.671	20.764	0.261	complex_278w.pdb	22.4722	20.904
Control	158	complex_158_control	file.nam_clust44	14.25	17.671	14.25	17.671	20.764	0.261	complex_250w.pdb	39.2947	21.108
Control	158	complex_158_control	file.nam_clust30	15.936	16.328	8.593	15.417	18.617	0.132	complex_213w.pdb	-7.57569	18.396
Control	158	complex_158_control	file.nam_clust30	15.936	16.328	8.593	15.417	18.617	0.132	complex_194w.pdb	-5.69266	18.745
Control	158	complex_158_control	file.nam_clust30	15.936	16.328	8.593	15.417	18.617	0.132	complex_161w.pdb	20.5455	18.673
Control	158	complex_158_control	file.nam_clust30	15.936	16.328	8.593	15.417	18.617	0.132	complex_243w.pdb	27.0953	18.654
Control	158	complex_158_control	file.nam_clust20	16.191	5.942	11.071	0.853	21.3	0.198	complex_303w.pdb	10.1893	20.962
Control	158	complex_158_control	file.nam_clust20	16.191	5.942	11.071	0.853	21.3	0.198	complex_304w.pdb	10.7289	21.371
Control	158	complex_158_control	file.nam_clust20	16.191	5.942	11.071	0.853	21.3	0.198	complex_468w.pdb	10.8862	21.395
Control	158	complex_158_control	file.nam_clust20	16.191	5.942	11.071	0.853	21.3	0.198	complex_374w.pdb	12.4779	21.471
Control	158	complex_158_control	file.nam_clust45	17.361	10.627	17.361	10.627	8.264	0.155	complex_327w.pdb	5.5224	8.265
Control	158	complex_158_control	file.nam_clust45	17.361	10.627	17.361	10.627	8.264	0.155	complex_273w.pdb	9.7041	8.514
Control	158	complex_158_control	file.nam_clust45	17.361	10.627	17.361	10.627	8.264	0.155	complex_330w.pdb	21.4978	8.107
Control	158	complex_158_control	file.nam_clust45	17.361	10.627	17.361	10.627	8.264	0.155	complex_411w.pdb	32.719	8.17
Control	158	complex_158_control	file.nam_clust2	17.469	14.766	-0.607	1.181	29.975	0.078	complex_113w.pdb	-2.26545	29.983
Control	158	complex_158_control	file.nam_clust2	17.469	14.766	-0.607	1.181	29.975	0.078	complex_99w.pdb	-1.16149	29.846
Control	158	complex_158_control	file.nam_clust2	17.469	14.766	-0.607	1.181	29.975	0.078	complex_38w.pdb	0.30094	30.049
Control	158	complex_158_control	file.nam_clust2	17.469	14.766	-0.607	1.181	29.975	0.078	complex_78w.pdb	0.69673	30.022
Control	158	complex_158_control	file.nam_clust22	18.461	17.997	1.895	4.232	20.634	0.071	complex_86w.pdb	-4.98109	20.621
Control	158	complex_158_control	file.nam_clust22	18.461	17.997	1.895	4.232	20.634	0.071	complex_140w.pdb	2.51307	20.532
Control	158	complex_158_control	file.nam_clust22	18.461	17.997	1.895	4.232	20.634	0.071	complex_261w.pdb	3.542	20.729
Control	158	complex_158_control	file.nam_clust22	18.461	17.997	1.895	4.232	20.634	0.071	complex_73w.pdb	6.50566	20.655
Control	158	complex_158_control	file.nam_clust23	19.031	29.203	0.752	23.004	30.909	0.208	complex_234w.pdb	-38.3892	30.63
Control	158	complex_158_control	file.nam_clust23	19.031	29.203	0.752	23.004	30.909	0.208	complex_87w.pdb	7.11326	30.791
Control	158	complex_158_control	file.nam_clust23	19.031	29.203	0.752	23.004	30.909	0.208	complex_439w.pdb	15.2807	31.077
Control	158	complex_158_control	file.nam_clust23	19.031	29.203	0.752	23.004	30.909	0.208	complex_242w.pdb	19.0038	31.138
Control	158	complex_158_control	file.nam_clust37	24.831	16.115	19.458	13.427	27.989	0.056	complex_283w.pdb	2.8563	28.011
Control	158	complex_158_control	file.nam_clust37	24.831	16.115	19.458	13.427	27.989	0.056	complex_241w.pdb	15.9149	27.895
Control	158	complex_158_control	file.nam_clust37	24.831	16.115	19.458	13.427	27.989	0.056	complex_448w.pdb	18.8075	28.044
Control	158	complex_158_control	file.nam_clust37	24.831	16.115	19.458	13.427	27.989	0.056	complex_474w.pdb	40.2548	28.005
Control	158	complex_158_control	file.nam_clust36	26.45	14.095	23.025	13.772	20.088	0.152	complex_328w.pdb	0.590497	20.336
Control	158	complex_158_control	file.nam_clust36	26.45	14.095	23.025	13.772	20.088	0.152	complex_127w.pdb	26.5198	20.014
Control	158	complex_158_control	file.nam_clust36	26.45	14.095	23.025	13.772	20.088	0.152	complex_61w.pdb	26.8442	20.076
Control	158	complex_158_control	file.nam_clust36	26.45	14.095	23.025	13.772	20.088	0.152	complex_184w.pdb	38.145	19.928
Control	158	complex_158_control	file.nam_clust46	26.863	10.205	26.863	10.205	16.529	0.037	complex_357w.pdb	12.9365	16.51
Control	158	complex_158_control	file.nam_clust46	26.863	10.205	26.863	10.205	16.529	0.037	complex_458w.pdb	22.547	16.477
Control	158	complex_158_control	file.nam_clust46	26.863	10.205	26.863	10.205	16.529	0.037	complex_360w.pdb	31.6484	16.565
Control	158	complex_158_control	file.nam_clust46	26.863	10.205	26.863	10.205	16.529	0.037	complex_410w.pdb	40.3195	16.564
Control	158	complex_158_control	file.nam_clust8	27.197	14.504	10.881	9.113	22.473	0.406	complex_460w.pdb	-3.0288	23.114
Control	158	complex_158_control	file.nam_clust8	27.197	14.504	10.881	9.113	22.473	0.406	complex_66w.pdb	10.606	22.107
Control	158	complex_158_control	file.nam_clust8	27.197	14.504	10.881	9.113	22.473	0.406	complex_54w.pdb	13.6128	22.14
Control	158	complex_158_control	file.nam_clust8	27.197	14.504	10.881	9.113	22.473	0.406	complex_29w.pdb	22.3339	22.532
Control	158	complex_158_control	file.nam_clust47	27.348	6.898	27.348	6.898	22.933	0.28	complex_115w.pdb	16.5364	22.984
Control	158	complex_158_control	file.nam_clust47	27.348	6.898	27.348	6.898	22.933	0.28	complex_58w.pdb	26.8164	22.56
Control	158	complex_158_control	file.nam_clust47	27.348	6.898	27.348	6.898	22.933	0.28	complex_106w.pdb	30.9179	22.849
Control	158	complex_158_control	file.nam_clust47	27.348	6.898	27.348	6.898	22.933	0.28	complex_81w.pdb	35.1217	23.34
Control	158	complex_158_control	file.nam_clust24	27.686	11.154	20.668	9.6	27.441	0.406	complex_318w.pdb	4.0917	27.585
Control	158	complex_158_control	file.nam_clust24	27.686	11.154	20.668	9.6	27.441	0.406	complex_228w.pdb	25.0235	27.497
Control	158	complex_158_control	file.nam_clust24	27.686	11.154	20.668	9.6	27.441	0.406	complex_452w.pdb	26.4617	26.785
Control	158	complex_158_control	file.nam_clust24	27.686	11.154	20.668	9.6	27.441	0.406	complex_384w.pdb	27.0939	27.895
Control	158	complex_158_control	file.nam_clust40	28.695	11.888	24.573	9.578	28.34	0.039	complex_220w.pdb	8.9689	28.322
Control	158	complex_158_control	file.nam_clust40	28.695	11.888	24.573	9.578	28.34	0.039	complex_457w.pdb	25.9031	28.305
Control	158	complex_158_control	file.nam_clust40	28.695	11.888	24.573	9.578	28.34	0.039	complex_495w.pdb	28.5629	28.328
Control	158	complex_158_control	file.nam_clust40	28.695	11.888	24.573	9.578	28.34	0.039	complex_391w.pdb	34.8579	28.406
Control	158	complex_158_control	file.nam_clust31	28.785	15.549	19.475	9.394	22.954	0.182	complex_109w.pdb	12.6583	22.762
Control	158	complex_158_control	file.nam_clust31	28.785	15.549	19.475	9.394	22.954	0.182	complex_211w.pdb	13.6497	23.11
Control	158	complex_158_control	file.nam_clust31	28.785	15.549	19.475	9.394	22.954	0.182	complex_165w.pdb	15.9808	22.785
Control	158	complex_158_control	file.nam_clust31	28.785	15.549	19.475	9.394	22.954	0.182	complex_189w.pdb	35.6113	23.16
Control	158	complex_158_control	file.nam_clust25	30.697	11.556	21.965	7.437	11.467	0.097	complex_310w.pdb	9.4229	11.55
Control	158	complex_158_control	file.nam_clust25	30.697	11.556	21.965	7.437	11.467	0.097	complex_203w.pdb	23.8341	11.572
Control	158	complex_158_control	file.nam_clust25	30.697	11.556	21.965	7.437	11.467	0.097	complex_324w.pdb	25.9802	11.408
Control	158	complex_158_control	file.nam_clust25	30.697	11.556	21.965	7.437	11.467	0.097	complex_436w.pdb	28.6215	11.339
Control	158	complex_158_control	file.nam_clust39	30.792	14.606	26.146	12.598	19.093	0.122	complex_333w.pdb	7.5692	19.098
Control	158	complex_158_control	file.nam_clust39	30.792	14.606	26.146	12.598	19.093	0.122	complex_397w.pdb	26.7471	19.148
Control	158	complex_158_control	file.nam_clust39	30.792	14.606	26.146	12.598	19.093	0.122	complex_405w.pdb	27.1366	19.228
Control	158	complex_158_control	file.nam_clust39	30.792	14.606	26.146	12.598	19.093	0.122	complex_470w.pdb	43.1296	18.897
Control	158	complex_158_control	file.nam_clust11	31.524	9.149	22.546	5.297	15.342	0.043	complex_409w.pdb	14.5715	15.3
Control	158	complex_158_control	file.nam_clust11	31.524	9.149	22.546	5.297	15.342	0.043	complex_306w.pdb	21.0198	15.402
Control	158	complex_158_control	file.nam_clust11	31.524	9.149	22.546	5.297	15.342	0.043	complex_329w.pdb	26.537	15.303
Control	158	complex_158_control	file.nam_clust11	31.524	9.149	22.546	5.297	15.342	0.043	complex_207w.pdb	28.0564	15.364
Control	158	complex_158_control	file.nam_clust21	35.771	12.979	24.452	5.71	23.227	0.178	complex_315w.pdb	17.3727	23.155
Control	158	complex_158_control	file.nam_clust21	35.771	12.979	24.452	5.71	23.227	0.178	complex_305w.pdb	20.675	23.311
Control	158	complex_158_control	file.nam_clust21	35.771	12.979	24.452	5.71	23.227	0.178	complex_169w.pdb	27.9972	22.982
Control	158	complex_158_control	file.nam_clust21	35.771	12.979	24.452	5.71	23.227	0.178	complex_322w.pdb	31.7647	23.461
Control	158	complex_158_control	file.nam_clust38	38.233	20.277	30.582	14.875	21.461	0.225	complex_135w.pdb	5.41804	21.083
Control	158	complex_158_control	file.nam_clust38	38.233	20.277	30.582	14.875	21.461	0.225	complex_251w.pdb	35.7928	21.564
Control	158	complex_158_control	file.nam_clust38	38.233	20.277	30.582	14.875	21.461	0.225	complex_199w.pdb	36.9809	21.675
Control	158	complex_158_control	file.nam_clust38	38.233	20.277	30.582	14.875	21.461	0.225	complex_249w.pdb	44.138	21.521
EC	209	complex_209_b	file.nam_clust1	-100.723	16.516	-130.085	3.773	1.2	0.057	complex_6w.pdb	-133.617	1.108
EC	209	complex_209_b	file.nam_clust1	-100.723	16.516	-130.085	3.773	1.2	0.057	complex_93w.pdb	-133.155	1.2
EC	209	complex_209_b	file.nam_clust1	-100.723	16.516	-130.085	3.773	1.2	0.057	complex_94w.pdb	-129.355	1.256
EC	209	complex_209_b	file.nam_clust1	-100.723	16.516	-130.085	3.773	1.2	0.057	complex_20w.pdb	-124.211	1.237
Control	209	complex_209_control	file.nam_clust13	-66.909	18.487	-66.909	18.487	19.126	0.375	complex_436w.pdb	-79.7895	19.063
Control	209	complex_209_control	file.nam_clust13	-66.909	18.487	-66.909	18.487	19.126	0.375	complex_322w.pdb	-76.7572	18.538
Control	209	complex_209_control	file.nam_clust13	-66.909	18.487	-66.909	18.487	19.126	0.375	complex_360w.pdb	-76.1092	19.42
Control	209	complex_209_control	file.nam_clust13	-66.909	18.487	-66.909	18.487	19.126	0.375	complex_478w.pdb	-34.9789	19.482
Control	209	complex_209_control	file.nam_clust4	-62.988	9.668	-69.355	3.654	8.35	0.757	complex_119w.pdb	-74.4717	7.707
Control	209	complex_209_control	file.nam_clust4	-62.988	9.668	-69.355	3.654	8.35	0.757	complex_162w.pdb	-69.4054	9.434
Control	209	complex_209_control	file.nam_clust4	-62.988	9.668	-69.355	3.654	8.35	0.757	complex_95w.pdb	-69.4039	7.578
Control	209	complex_209_control	file.nam_clust4	-62.988	9.668	-69.355	3.654	8.35	0.757	complex_121w.pdb	-64.1389	8.681
Control	209	complex_209_control	file.nam_clust12	-52.377	20.558	-52.377	20.558	25.365	0.274	complex_113w.pdb	-82.2185	25.448
Control	209	complex_209_control	file.nam_clust12	-52.377	20.558	-52.377	20.558	25.365	0.274	complex_99w.pdb	-59.0844	25.103
Control	209	complex_209_control	file.nam_clust12	-52.377	20.558	-52.377	20.558	25.365	0.274	complex_21w.pdb	-40.7062	25.132
Control	209	complex_209_control	file.nam_clust12	-52.377	20.558	-52.377	20.558	25.365	0.274	complex_125w.pdb	-27.4996	25.778
Control	209	complex_209_control	file.nam_clust15	-50.328	10.51	-50.328	10.51	24.899	0.493	complex_246w.pdb	-65.9936	24.193
Control	209	complex_209_control	file.nam_clust15	-50.328	10.51	-50.328	10.51	24.899	0.493	complex_358w.pdb	-52.4283	24.957
Control	209	complex_209_control	file.nam_clust15	-50.328	10.51	-50.328	10.51	24.899	0.493	complex_272w.pdb	-45.5763	25.583
Control	209	complex_209_control	file.nam_clust15	-50.328	10.51	-50.328	10.51	24.899	0.493	complex_215w.pdb	-37.3124	24.865
Control	209	complex_209_control	file.nam_clust16	-46.04	11.078	-46.04	11.078	11.066	0.397	complex_279w.pdb	-59.7553	11.491
Control	209	complex_209_control	file.nam_clust16	-46.04	11.078	-46.04	11.078	11.066	0.397	complex_32w.pdb	-49.1283	10.671
Control	209	complex_209_control	file.nam_clust16	-46.04	11.078	-46.04	11.078	11.066	0.397	complex_235w.pdb	-46.3578	11.433
Control	209	complex_209_control	file.nam_clust16	-46.04	11.078	-46.04	11.078	11.066	0.397	complex_19w.pdb	-28.9197	10.669
Control	209	complex_209_control	file.nam_clust1	-44.819	29.217	-69.442	7.256	27.216	0.584	complex_346w.pdb	-80.0308	26.224
Control	209	complex_209_control	file.nam_clust1	-44.819	29.217	-69.442	7.256	27.216	0.584	complex_301w.pdb	-72.2941	27.366
Control	209	complex_209_control	file.nam_clust1	-44.819	29.217	-69.442	7.256	27.216	0.584	complex_210w.pdb	-62.7843	27.672
Control	209	complex_209_control	file.nam_clust1	-44.819	29.217	-69.442	7.256	27.216	0.584	complex_282w.pdb	-62.6578	27.602
Control	209	complex_209_control	file.nam_clust14	-41.364	20.983	-41.364	20.983	11.588	0.441	complex_48w.pdb	-72.2335	12.348
Control	209	complex_209_control	file.nam_clust14	-41.364	20.983	-41.364	20.983	11.588	0.441	complex_101w.pdb	-40.4145	11.275
Control	209	complex_209_control	file.nam_clust14	-41.364	20.983	-41.364	20.983	11.588	0.441	complex_47w.pdb	-39.8157	11.374
Control	209	complex_209_control	file.nam_clust14	-41.364	20.983	-41.364	20.983	11.588	0.441	complex_51w.pdb	-12.9932	11.353
Control	209	complex_209_control	file.nam_clust17	-40.266	9.879	-40.266	9.879	13.894	0.226	complex_212w.pdb	-54.4493	13.573
Control	209	complex_209_control	file.nam_clust17	-40.266	9.879	-40.266	9.879	13.894	0.226	complex_318w.pdb	-43.9778	13.819
Control	209	complex_209_control	file.nam_clust17	-40.266	9.879	-40.266	9.879	13.894	0.226	complex_273w.pdb	-34.0853	13.997
Control	209	complex_209_control	file.nam_clust17	-40.266	9.879	-40.266	9.879	13.894	0.226	complex_285w.pdb	-28.5505	14.187
Control	209	complex_209_control	file.nam_clust20	-38.754	23.411	-38.754	23.411	13.592	0.437	complex_274w.pdb	-68.9312	13.425
Control	209	complex_209_control	file.nam_clust20	-38.754	23.411	-38.754	23.411	13.592	0.437	complex_305w.pdb	-48.4546	13.291
Control	209	complex_209_control	file.nam_clust20	-38.754	23.411	-38.754	23.411	13.592	0.437	complex_239w.pdb	-32.8231	14.344
Control	209	complex_209_control	file.nam_clust20	-38.754	23.411	-38.754	23.411	13.592	0.437	complex_310w.pdb	-4.80659	13.307
Control	209	complex_209_control	file.nam_clust2	-38.332	35.457	-61.682	24.113	14.107	0.748	complex_245w.pdb	-102.164	13.663
Control	209	complex_209_control	file.nam_clust2	-38.332	35.457	-61.682	24.113	14.107	0.748	complex_299w.pdb	-53.8251	15.308
Control	209	complex_209_control	file.nam_clust2	-38.332	35.457	-61.682	24.113	14.107	0.748	complex_252w.pdb	-52.1844	14.127
Control	209	complex_209_control	file.nam_clust2	-38.332	35.457	-61.682	24.113	14.107	0.748	complex_300w.pdb	-38.5539	13.332
Control	209	complex_209_control	file.nam_clust19	-37.91	7.674	-37.91	7.674	14.112	0.95	complex_348w.pdb	-45.748	15.289
Control	209	complex_209_control	file.nam_clust19	-37.91	7.674	-37.91	7.674	14.112	0.95	complex_295w.pdb	-45.3929	13.732
Control	209	complex_209_control	file.nam_clust19	-37.91	7.674	-37.91	7.674	14.112	0.95	complex_409w.pdb	-30.8785	14.653
Control	209	complex_209_control	file.nam_clust19	-37.91	7.674	-37.91	7.674	14.112	0.95	complex_408w.pdb	-29.6226	12.775
Control	209	complex_209_control	file.nam_clust7	-36.102	19.31	-45.461	16.762	37.779	0.385	complex_275w.pdb	-70.0083	37.3
Control	209	complex_209_control	file.nam_clust7	-36.102	19.31	-45.461	16.762	37.779	0.385	complex_387w.pdb	-50.8056	37.627
Control	209	complex_209_control	file.nam_clust7	-36.102	19.31	-45.461	16.762	37.779	0.385	complex_257w.pdb	-35.3048	38.361
Control	209	complex_209_control	file.nam_clust7	-36.102	19.31	-45.461	16.762	37.779	0.385	complex_218w.pdb	-25.7247	37.829
Control	209	complex_209_control	file.nam_clust6	-35.126	14.543	-44.745	6.301	10.288	0.531	complex_53w.pdb	-51.2374	10.256
Control	209	complex_209_control	file.nam_clust6	-35.126	14.543	-44.745	6.301	10.288	0.531	complex_412w.pdb	-50.7454	10.356
Control	209	complex_209_control	file.nam_clust6	-35.126	14.543	-44.745	6.301	10.288	0.531	complex_61w.pdb	-39.6343	9.522
Control	209	complex_209_control	file.nam_clust6	-35.126	14.543	-44.745	6.301	10.288	0.531	complex_104w.pdb	-37.3613	11.019
Control	209	complex_209_control	file.nam_clust18	-33.651	20.979	-33.651	20.979	28.284	1.073	complex_23w.pdb	-53.4049	28.028
Control	209	complex_209_control	file.nam_clust18	-33.651	20.979	-33.651	20.979	28.284	1.073	complex_20w.pdb	-50.9654	27.497
Control	209	complex_209_control	file.nam_clust18	-33.651	20.979	-33.651	20.979	28.284	1.073	complex_37w.pdb	-28.9636	27.507
Control	209	complex_209_control	file.nam_clust18	-33.651	20.979	-33.651	20.979	28.284	1.073	complex_18w.pdb	-1.26936	30.104
Control	209	complex_209_control	file.nam_clust21	-32.848	9.079	-32.848	9.079	24.778	0.328	complex_277w.pdb	-46.8686	24.623
Control	209	complex_209_control	file.nam_clust21	-32.848	9.079	-32.848	9.079	24.778	0.328	complex_309w.pdb	-34.729	24.322
Control	209	complex_209_control	file.nam_clust21	-32.848	9.079	-32.848	9.079	24.778	0.328	complex_283w.pdb	-26.1585	25.011
Control	209	complex_209_control	file.nam_clust21	-32.848	9.079	-32.848	9.079	24.778	0.328	complex_389w.pdb	-23.6369	25.157
Control	209	complex_209_control	file.nam_clust9	-31.769	20.49	-38.874	16.504	12.349	0.329	complex_469w.pdb	-54.4781	12.353
Control	209	complex_209_control	file.nam_clust9	-31.769	20.49	-38.874	16.504	12.349	0.329	complex_499w.pdb	-47.1608	12.844
Control	209	complex_209_control	file.nam_clust9	-31.769	20.49	-38.874	16.504	12.349	0.329	complex_431w.pdb	-42.6126	11.922
Control	209	complex_209_control	file.nam_clust9	-31.769	20.49	-38.874	16.504	12.349	0.329	complex_495w.pdb	-11.2455	12.277
Control	209	complex_209_control	file.nam_clust10	-31.14	11.06	-35.314	8.111	21.094	0.58	complex_81w.pdb	-47.8524	21.819
Control	209	complex_209_control	file.nam_clust10	-31.14	11.06	-35.314	8.111	21.094	0.58	complex_80w.pdb	-34.7934	20.851
Control	209	complex_209_control	file.nam_clust10	-31.14	11.06	-35.314	8.111	21.094	0.58	complex_35w.pdb	-33.3949	20.285
Control	209	complex_209_control	file.nam_clust10	-31.14	11.06	-35.314	8.111	21.094	0.58	complex_31w.pdb	-25.2159	21.422
Control	209	complex_209_control	file.nam_clust8	-30.802	15.923	-40.868	6.976	23.151	0.258	complex_224w.pdb	-48.8156	23.524
Control	209	complex_209_control	file.nam_clust8	-30.802	15.923	-40.868	6.976	23.151	0.258	complex_366w.pdb	-46.7987	22.794
Control	209	complex_209_control	file.nam_clust8	-30.802	15.923	-40.868	6.976	23.151	0.258	complex_181w.pdb	-33.968	23.138
Control	209	complex_209_control	file.nam_clust8	-30.802	15.923	-40.868	6.976	23.151	0.258	complex_180w.pdb	-33.8888	23.148
Control	209	complex_209_control	file.nam_clust22	-26.889	21.457	-26.889	21.457	14.87	0.442	complex_176w.pdb	-63.881	14.694
Control	209	complex_209_control	file.nam_clust22	-26.889	21.457	-26.889	21.457	14.87	0.442	complex_142w.pdb	-17.2364	14.61
Control	209	complex_209_control	file.nam_clust22	-26.889	21.457	-26.889	21.457	14.87	0.442	complex_369w.pdb	-14.9847	15.63
Control	209	complex_209_control	file.nam_clust22	-26.889	21.457	-26.889	21.457	14.87	0.442	complex_220w.pdb	-11.4534	14.544
Control	209	complex_209_control	file.nam_clust5	-24.019	26.556	-39.912	16.813	24.986	0.273	complex_173w.pdb	-56.3603	25.109
Control	209	complex_209_control	file.nam_clust5	-24.019	26.556	-39.912	16.813	24.986	0.273	complex_75w.pdb	-54.1439	24.528
Control	209	complex_209_control	file.nam_clust5	-24.019	26.556	-39.912	16.813	24.986	0.273	complex_145w.pdb	-34.2385	25.058
Control	209	complex_209_control	file.nam_clust5	-24.019	26.556	-39.912	16.813	24.986	0.273	complex_98w.pdb	-14.9041	25.248
Control	209	complex_209_control	file.nam_clust3	-20.813	16.236	-32.461	12	12.534	0.34	complex_298w.pdb	-45.2248	12.465
Control	209	complex_209_control	file.nam_clust3	-20.813	16.236	-32.461	12	12.534	0.34	complex_381w.pdb	-43.0592	12.198
Control	209	complex_209_control	file.nam_clust3	-20.813	16.236	-32.461	12	12.534	0.34	complex_374w.pdb	-24.5132	13.098
Control	209	complex_209_control	file.nam_clust3	-20.813	16.236	-32.461	12	12.534	0.34	complex_383w.pdb	-17.0453	12.373
Control	209	complex_209_control	file.nam_clust11	-15.842	25.353	-21.134	25.757	21.724	1.317	complex_372w.pdb	-64.698	19.818
Control	209	complex_209_control	file.nam_clust11	-15.842	25.353	-21.134	25.757	21.724	1.317	complex_472w.pdb	-14.7336	21.215
Control	209	complex_209_control	file.nam_clust11	-15.842	25.353	-21.134	25.757	21.724	1.317	complex_359w.pdb	-6.04672	22.682
Control	209	complex_209_control	file.nam_clust11	-15.842	25.353	-21.134	25.757	21.724	1.317	complex_415w.pdb	0.94232	23.182
Control	209	complex_209_control	file.nam_clust23	-15.563	7.782	-15.563	7.782	21.127	0.496	complex_78w.pdb	-27.2395	20.488
Control	209	complex_209_control	file.nam_clust23	-15.563	7.782	-15.563	7.782	21.127	0.496	complex_63w.pdb	-17.7665	20.945
Control	209	complex_209_control	file.nam_clust23	-15.563	7.782	-15.563	7.782	21.127	0.496	complex_74w.pdb	-10.165	21.857
Control	209	complex_209_control	file.nam_clust23	-15.563	7.782	-15.563	7.782	21.127	0.496	complex_394w.pdb	-7.08269	21.217
EC	238	complex_238_dimer	file.nam_clust2	-75.075	5.79	-77.878	4.963	29.989	0.177	complex_82w.pdb	-83.7671	29.968
EC	238	complex_238_dimer	file.nam_clust2	-75.075	5.79	-77.878	4.963	29.989	0.177	complex_87w.pdb	-81.8106	30.271
EC	238	complex_238_dimer	file.nam_clust2	-75.075	5.79	-77.878	4.963	29.989	0.177	complex_44w.pdb	-73.251	29.932
EC	238	complex_238_dimer	file.nam_clust2	-75.075	5.79	-77.878	4.963	29.989	0.177	complex_5w.pdb	-72.6851	29.784
EC	238	complex_238_dimer	file.nam_clust1	-74.327	14.21	-98.693	2.352	31.108	0.042	complex_81w.pdb	-102.522	31.043
EC	238	complex_238_dimer	file.nam_clust1	-74.327	14.21	-98.693	2.352	31.108	0.042	complex_79w.pdb	-98.5887	31.106
EC	238	complex_238_dimer	file.nam_clust1	-74.327	14.21	-98.693	2.352	31.108	0.042	complex_97w.pdb	-97.3435	31.125
EC	238	complex_238_dimer	file.nam_clust1	-74.327	14.21	-98.693	2.352	31.108	0.042	complex_18w.pdb	-96.3184	31.157
Control	238	complex_238_control	file.nam_clust3	-73.041	13.014	-73.041	13.014	27.188	0.127	complex_29w.pdb	-89.3101	26.976
Control	238	complex_238_control	file.nam_clust3	-73.041	13.014	-73.041	13.014	27.188	0.127	complex_50w.pdb	-77.6387	27.211
Control	238	complex_238_control	file.nam_clust3	-73.041	13.014	-73.041	13.014	27.188	0.127	complex_43w.pdb	-71.9313	27.255
Control	238	complex_238_control	file.nam_clust3	-73.041	13.014	-73.041	13.014	27.188	0.127	complex_58w.pdb	-53.2832	27.309
Control	238	complex_238_control	file.nam_clust4	-72.377	8.7	-72.377	8.7	25.442	0.158	complex_384w.pdb	-85.0807	25.55
Control	238	complex_238_control	file.nam_clust4	-72.377	8.7	-72.377	8.7	25.442	0.158	complex_336w.pdb	-72.7368	25.621
Control	238	complex_238_control	file.nam_clust4	-72.377	8.7	-72.377	8.7	25.442	0.158	complex_304w.pdb	-71.1323	25.212
Control	238	complex_238_control	file.nam_clust4	-72.377	8.7	-72.377	8.7	25.442	0.158	complex_255w.pdb	-60.5583	25.386
Control	238	complex_238_control	file.nam_clust1	-66.302	12.68	-79.565	1.777	27.821	0.925	complex_101w.pdb	-82.5833	27.355
Control	238	complex_238_control	file.nam_clust1	-66.302	12.68	-79.565	1.777	27.821	0.925	complex_194w.pdb	-79.101	27.123
Control	238	complex_238_control	file.nam_clust1	-66.302	12.68	-79.565	1.777	27.821	0.925	complex_260w.pdb	-78.4488	27.392
Control	238	complex_238_control	file.nam_clust1	-66.302	12.68	-79.565	1.777	27.821	0.925	complex_334w.pdb	-78.1278	29.414
Control	238	complex_238_control	file.nam_clust8	-62.561	16.61	-62.561	16.61	29.062	0.306	complex_154w.pdb	-81.7019	29.028
Control	238	complex_238_control	file.nam_clust8	-62.561	16.61	-62.561	16.61	29.062	0.306	complex_117w.pdb	-70.2116	28.818
Control	238	complex_238_control	file.nam_clust8	-62.561	16.61	-62.561	16.61	29.062	0.306	complex_22w.pdb	-61.8084	28.829
Control	238	complex_238_control	file.nam_clust8	-62.561	16.61	-62.561	16.61	29.062	0.306	complex_138w.pdb	-36.5204	29.571
Control	238	complex_238_control	file.nam_clust6	-62.247	10.91	-62.247	10.91	33.948	0.111	complex_82w.pdb	-74.3512	33.765
Control	238	complex_238_control	file.nam_clust6	-62.247	10.91	-62.247	10.91	33.948	0.111	complex_185w.pdb	-71.2503	34.035
Control	238	complex_238_control	file.nam_clust6	-62.247	10.91	-62.247	10.91	33.948	0.111	complex_142w.pdb	-55.2841	33.953
Control	238	complex_238_control	file.nam_clust6	-62.247	10.91	-62.247	10.91	33.948	0.111	complex_115w.pdb	-48.1039	34.039
Control	238	complex_238_control	file.nam_clust5	-58.983	11.415	-58.983	11.415	33.204	0.887	complex_376w.pdb	-75.5973	31.823
Control	238	complex_238_control	file.nam_clust5	-58.983	11.415	-58.983	11.415	33.204	0.887	complex_220w.pdb	-63.5087	33.813
Control	238	complex_238_control	file.nam_clust5	-58.983	11.415	-58.983	11.415	33.204	0.887	complex_206w.pdb	-49.1952	33.057
Control	238	complex_238_control	file.nam_clust5	-58.983	11.415	-58.983	11.415	33.204	0.887	complex_493w.pdb	-47.6302	34.123
Control	238	complex_238_control	file.nam_clust7	-53.764	10.83	-53.764	10.83	24.647	0.111	complex_202w.pdb	-67.8488	24.797
Control	238	complex_238_control	file.nam_clust7	-53.764	10.83	-53.764	10.83	24.647	0.111	complex_86w.pdb	-58.2157	24.518
Control	238	complex_238_control	file.nam_clust7	-53.764	10.83	-53.764	10.83	24.647	0.111	complex_196w.pdb	-50.7857	24.567
Control	238	complex_238_control	file.nam_clust7	-53.764	10.83	-53.764	10.83	24.647	0.111	complex_114w.pdb	-38.2054	24.705
Control	238	complex_238_control	file.nam_clust2	-40.098	20.84	-44.297	21.325	32.69	0.224	complex_70w.pdb	-78.1885	32.448
Control	238	complex_238_control	file.nam_clust2	-40.098	20.84	-44.297	21.325	32.69	0.224	complex_405w.pdb	-46.7673	32.947
Control	238	complex_238_control	file.nam_clust2	-40.098	20.84	-44.297	21.325	32.69	0.224	complex_233w.pdb	-27.3594	32.877
Control	238	complex_238_control	file.nam_clust2	-40.098	20.84	-44.297	21.325	32.69	0.224	complex_439w.pdb	-24.8716	32.489
EC	240	complex_240_d	file.nam_clust2	-181.258	26.9	-213.157	13.37	1.797	0.334	complex_11w.pdb	-225.87	1.381
EC	240	complex_240_d	file.nam_clust2	-181.258	26.9	-213.157	13.37	1.797	0.334	complex_8w.pdb	-220.999	1.873
EC	240	complex_240_d	file.nam_clust2	-181.258	26.9	-213.157	13.37	1.797	0.334	complex_14w.pdb	-214.725	1.644
EC	240	complex_240_d	file.nam_clust2	-181.258	26.9	-213.157	13.37	1.797	0.334	complex_3w.pdb	-191.033	2.29
EC	240	complex_240_d	file.nam_clust1	-66.095	22.101	-120.08	5.219	22.785	0.227	complex_93w.pdb	-128.075	23.15
EC	240	complex_240_d	file.nam_clust1	-66.095	22.101	-120.08	5.219	22.785	0.227	complex_21w.pdb	-119.425	22.765
EC	240	complex_240_d	file.nam_clust1	-66.095	22.101	-120.08	5.219	22.785	0.227	complex_40w.pdb	-119.377	22.533
EC	240	complex_240_d	file.nam_clust1	-66.095	22.101	-120.08	5.219	22.785	0.227	complex_35w.pdb	-113.44	22.693
Control	240	complex_240_control	file.nam_clust6	-61.614	5.275	-61.614	5.275	24.631	0.273	complex_11w.pdb	-68.4951	24.434
Control	240	complex_240_control	file.nam_clust6	-61.614	5.275	-61.614	5.275	24.631	0.273	complex_2w.pdb	-64.0316	24.347
Control	240	complex_240_control	file.nam_clust6	-61.614	5.275	-61.614	5.275	24.631	0.273	complex_8w.pdb	-59.6918	24.695
Control	240	complex_240_control	file.nam_clust6	-61.614	5.275	-61.614	5.275	24.631	0.273	complex_3w.pdb	-54.2364	25.05
Control	240	complex_240_control	file.nam_clust2	-43.722	14.065	-53.467	7.415	33.736	0.198	complex_82w.pdb	-64.2957	33.635
Control	240	complex_240_control	file.nam_clust2	-43.722	14.065	-53.467	7.415	33.736	0.198	complex_276w.pdb	-55.885	33.476
Control	240	complex_240_control	file.nam_clust2	-43.722	14.065	-53.467	7.415	33.736	0.198	complex_193w.pdb	-48.9757	33.831
Control	240	complex_240_control	file.nam_clust2	-43.722	14.065	-53.467	7.415	33.736	0.198	complex_152w.pdb	-44.7105	34.002
Control	240	complex_240_control	file.nam_clust8	-40.787	16.402	-40.787	16.402	34.157	0.298	complex_39w.pdb	-59.3464	33.915
Control	240	complex_240_control	file.nam_clust8	-40.787	16.402	-40.787	16.402	34.157	0.298	complex_106w.pdb	-54.0519	33.856
Control	240	complex_240_control	file.nam_clust8	-40.787	16.402	-40.787	16.402	34.157	0.298	complex_85w.pdb	-29.8408	34.257
Control	240	complex_240_control	file.nam_clust8	-40.787	16.402	-40.787	16.402	34.157	0.298	complex_78w.pdb	-19.9095	34.601
Control	240	complex_240_control	file.nam_clust7	-40.647	12.848	-40.647	12.848	22.525	0.399	complex_328w.pdb	-60.2147	22.365
Control	240	complex_240_control	file.nam_clust7	-40.647	12.848	-40.647	12.848	22.525	0.399	complex_401w.pdb	-43.4227	23.18
Control	240	complex_240_control	file.nam_clust7	-40.647	12.848	-40.647	12.848	22.525	0.399	complex_383w.pdb	-32.6451	22.452
Control	240	complex_240_control	file.nam_clust7	-40.647	12.848	-40.647	12.848	22.525	0.399	complex_296w.pdb	-26.3051	22.103
Control	240	complex_240_control	file.nam_clust10	-40.281	10.403	-40.281	10.403	29.782	0.39	complex_119w.pdb	-50.1819	29.626
Control	240	complex_240_control	file.nam_clust10	-40.281	10.403	-40.281	10.403	29.782	0.39	complex_258w.pdb	-48.052	30.409
Control	240	complex_240_control	file.nam_clust10	-40.281	10.403	-40.281	10.403	29.782	0.39	complex_176w.pdb	-39.138	29.345
Control	240	complex_240_control	file.nam_clust10	-40.281	10.403	-40.281	10.403	29.782	0.39	complex_122w.pdb	-23.753	29.749
Control	240	complex_240_control	file.nam_clust1	-40.122	12.766	-52.795	3.425	28.621	0.312	complex_499w.pdb	-56.7522	28.839
Control	240	complex_240_control	file.nam_clust1	-40.122	12.766	-52.795	3.425	28.621	0.312	complex_391w.pdb	-54.4542	28.113
Control	240	complex_240_control	file.nam_clust1	-40.122	12.766	-52.795	3.425	28.621	0.312	complex_241w.pdb	-52.5083	28.624
Control	240	complex_240_control	file.nam_clust1	-40.122	12.766	-52.795	3.425	28.621	0.312	complex_297w.pdb	-47.4638	28.91
Control	240	complex_240_control	file.nam_clust3	-37.183	20.455	-44.551	15.86	31.391	0.3	complex_128w.pdb	-66.1318	30.984
Control	240	complex_240_control	file.nam_clust3	-37.183	20.455	-44.551	15.86	31.391	0.3	complex_235w.pdb	-51.6292	31.256
Control	240	complex_240_control	file.nam_clust3	-37.183	20.455	-44.551	15.86	31.391	0.3	complex_132w.pdb	-36.5356	31.541
Control	240	complex_240_control	file.nam_clust3	-37.183	20.455	-44.551	15.86	31.391	0.3	complex_117w.pdb	-23.908	31.784
Control	240	complex_240_control	file.nam_clust4	-36.312	12.22	-39.003	12.266	23.725	0.24	complex_168w.pdb	-55.1343	23.694
Control	240	complex_240_control	file.nam_clust4	-36.312	12.22	-39.003	12.266	23.725	0.24	complex_108w.pdb	-46.6596	23.562
Control	240	complex_240_control	file.nam_clust4	-36.312	12.22	-39.003	12.266	23.725	0.24	complex_141w.pdb	-27.238	23.519
Control	240	complex_240_control	file.nam_clust4	-36.312	12.22	-39.003	12.266	23.725	0.24	complex_181w.pdb	-26.9788	24.125
Control	240	complex_240_control	file.nam_clust9	-32.764	14.967	-32.764	14.967	26.828	0.331	complex_138w.pdb	-57.0019	26.419
Control	240	complex_240_control	file.nam_clust9	-32.764	14.967	-32.764	14.967	26.828	0.331	complex_156w.pdb	-32.058	26.726
Control	240	complex_240_control	file.nam_clust9	-32.764	14.967	-32.764	14.967	26.828	0.331	complex_324w.pdb	-24.9501	26.827
Control	240	complex_240_control	file.nam_clust9	-32.764	14.967	-32.764	14.967	26.828	0.331	complex_163w.pdb	-17.0455	27.338
Control	240	complex_240_control	file.nam_clust5	-28.923	18.36	-36.882	10.23	20.888	0.267	complex_157w.pdb	-47.1218	21.263
Control	240	complex_240_control	file.nam_clust5	-28.923	18.36	-36.882	10.23	20.888	0.267	complex_192w.pdb	-44.3342	20.848
Control	240	complex_240_control	file.nam_clust5	-28.923	18.36	-36.882	10.23	20.888	0.267	complex_184w.pdb	-35.1662	20.513
Control	240	complex_240_control	file.nam_clust5	-28.923	18.36	-36.882	10.23	20.888	0.267	complex_114w.pdb	-20.9046	20.927
Control	240	complex_240_control	file.nam_clust12	-19.366	27.026	-19.366	27.026	24.974	0.79	complex_185w.pdb	-49.3749	24.218
Control	240	complex_240_control	file.nam_clust12	-19.366	27.026	-19.366	27.026	24.974	0.79	complex_366w.pdb	-29.4247	24.539
Control	240	complex_240_control	file.nam_clust12	-19.366	27.026	-19.366	27.026	24.974	0.79	complex_418w.pdb	-22.9683	24.855
Control	240	complex_240_control	file.nam_clust12	-19.366	27.026	-19.366	27.026	24.974	0.79	complex_344w.pdb	24.3027	26.285
Control	240	complex_240_control	file.nam_clust11	-18.442	9.462	-18.442	9.462	32.191	0.418	complex_250w.pdb	-26.955	31.621
Control	240	complex_240_control	file.nam_clust11	-18.442	9.462	-18.442	9.462	32.191	0.418	complex_95w.pdb	-26.5422	32.261
Control	240	complex_240_control	file.nam_clust11	-18.442	9.462	-18.442	9.462	32.191	0.418	complex_42w.pdb	-16.5392	32.09
Control	240	complex_240_control	file.nam_clust11	-18.442	9.462	-18.442	9.462	32.191	0.418	complex_183w.pdb	-3.73108	32.79
EC	251	complex_251_v2	file.nam_clust3	-91.285	8.818	-95.358	7.611	4.931	0.559	complex_89w.pdb	-108.051	5.261
EC	251	complex_251_v2	file.nam_clust3	-91.285	8.818	-95.358	7.611	4.931	0.559	complex_87w.pdb	-94.4403	4.966
EC	251	complex_251_v2	file.nam_clust3	-91.285	8.818	-95.358	7.611	4.931	0.559	complex_21w.pdb	-89.9381	4.016
EC	251	complex_251_v2	file.nam_clust3	-91.285	8.818	-95.358	7.611	4.931	0.559	complex_97w.pdb	-89.0018	5.482
EC	251	complex_251_v2	file.nam_clust1	-75.117	15.142	-100.388	1.94	3.402	0.779	complex_8w.pdb	-103.25	3.513
EC	251	complex_251_v2	file.nam_clust1	-75.117	15.142	-100.388	1.94	3.402	0.779	complex_86w.pdb	-100.952	4.631
EC	251	complex_251_v2	file.nam_clust1	-75.117	15.142	-100.388	1.94	3.402	0.779	complex_96w.pdb	-99.253	2.788
EC	251	complex_251_v2	file.nam_clust1	-75.117	15.142	-100.388	1.94	3.402	0.779	complex_42w.pdb	-98.0949	2.676
EC	251	complex_251_v2	file.nam_clust2	-72.929	13.113	-81.286	7.282	3.015	0.24	complex_30w.pdb	-92.146	2.867
EC	251	complex_251_v2	file.nam_clust2	-72.929	13.113	-81.286	7.282	3.015	0.24	complex_47w.pdb	-83.4647	2.954
EC	251	complex_251_v2	file.nam_clust2	-72.929	13.113	-81.286	7.282	3.015	0.24	complex_71w.pdb	-76.2509	2.818
EC	251	complex_251_v2	file.nam_clust2	-72.929	13.113	-81.286	7.282	3.015	0.24	complex_100w.pdb	-73.2805	3.422
Control	251	complex_251_control	file.nam_clust11	-53.741	5.569	-53.741	5.569	17.494	0.695	complex_390w.pdb	-59.3979	18.109
Control	251	complex_251_control	file.nam_clust11	-53.741	5.569	-53.741	5.569	17.494	0.695	complex_435w.pdb	-58.9745	16.373
Control	251	complex_251_control	file.nam_clust11	-53.741	5.569	-53.741	5.569	17.494	0.695	complex_477w.pdb	-49.9281	18.039
Control	251	complex_251_control	file.nam_clust11	-53.741	5.569	-53.741	5.569	17.494	0.695	complex_494w.pdb	-46.6618	17.455
Control	251	complex_251_control	file.nam_clust2	-42.558	36.201	-71.703	14.505	26.806	0.45	complex_82w.pdb	-88.4814	26.608
Control	251	complex_251_control	file.nam_clust2	-42.558	36.201	-71.703	14.505	26.806	0.45	complex_110w.pdb	-81.6878	27.517
Control	251	complex_251_control	file.nam_clust2	-42.558	36.201	-71.703	14.505	26.806	0.45	complex_114w.pdb	-65.4719	26.807
Control	251	complex_251_control	file.nam_clust2	-42.558	36.201	-71.703	14.505	26.806	0.45	complex_11w.pdb	-51.1707	26.29
Control	251	complex_251_control	file.nam_clust13	-41.222	18.197	-41.222	18.197	24.928	0.683	complex_451w.pdb	-67.0537	23.804
Control	251	complex_251_control	file.nam_clust13	-41.222	18.197	-41.222	18.197	24.928	0.683	complex_436w.pdb	-46.43	25.397
Control	251	complex_251_control	file.nam_clust13	-41.222	18.197	-41.222	18.197	24.928	0.683	complex_464w.pdb	-34.3123	24.966
Control	251	complex_251_control	file.nam_clust13	-41.222	18.197	-41.222	18.197	24.928	0.683	complex_331w.pdb	-17.0906	25.546
Control	251	complex_251_control	file.nam_clust7	-39.69	29.599	-51.794	29.56	12.238	0.345	complex_7w.pdb	-101.527	11.852
Control	251	complex_251_control	file.nam_clust7	-39.69	29.599	-51.794	29.56	12.238	0.345	complex_14w.pdb	-45.5029	11.97
Control	251	complex_251_control	file.nam_clust7	-39.69	29.599	-51.794	29.56	12.238	0.345	complex_22w.pdb	-34.465	12.709
Control	251	complex_251_control	file.nam_clust7	-39.69	29.599	-51.794	29.56	12.238	0.345	complex_6w.pdb	-25.6806	12.421
Control	251	complex_251_control	file.nam_clust10	-36.457	24.591	-36.457	24.591	25.722	0.636	complex_69w.pdb	-78.4207	25.459
Control	251	complex_251_control	file.nam_clust10	-36.457	24.591	-36.457	24.591	25.722	0.636	complex_243w.pdb	-26.9686	25.522
Control	251	complex_251_control	file.nam_clust10	-36.457	24.591	-36.457	24.591	25.722	0.636	complex_161w.pdb	-24.7141	25.116
Control	251	complex_251_control	file.nam_clust10	-36.457	24.591	-36.457	24.591	25.722	0.636	complex_117w.pdb	-15.7227	26.791
Control	251	complex_251_control	file.nam_clust17	-35.706	19.408	-35.706	19.408	30.182	0.78	complex_447w.pdb	-68.5982	29.218
Control	251	complex_251_control	file.nam_clust17	-35.706	19.408	-35.706	19.408	30.182	0.78	complex_377w.pdb	-29.6061	29.663
Control	251	complex_251_control	file.nam_clust17	-35.706	19.408	-35.706	19.408	30.182	0.78	complex_207w.pdb	-26.1028	31.181
Control	251	complex_251_control	file.nam_clust17	-35.706	19.408	-35.706	19.408	30.182	0.78	complex_324w.pdb	-18.5186	30.668
Control	251	complex_251_control	file.nam_clust12	-33.518	21.126	-33.518	21.126	10.528	0.196	complex_382w.pdb	-52.4318	10.362
Control	251	complex_251_control	file.nam_clust12	-33.518	21.126	-33.518	21.126	10.528	0.196	complex_261w.pdb	-47.6926	10.687
Control	251	complex_251_control	file.nam_clust12	-33.518	21.126	-33.518	21.126	10.528	0.196	complex_310w.pdb	-35.4029	10.308
Control	251	complex_251_control	file.nam_clust12	-33.518	21.126	-33.518	21.126	10.528	0.196	complex_360w.pdb	1.45437	10.757
Control	251	complex_251_control	file.nam_clust9	-32.266	10.827	-36.081	8.589	11.9	0.165	complex_56w.pdb	-45.5445	12.006
Control	251	complex_251_control	file.nam_clust9	-32.266	10.827	-36.081	8.589	11.9	0.165	complex_48w.pdb	-40.1753	11.62
Control	251	complex_251_control	file.nam_clust9	-32.266	10.827	-36.081	8.589	11.9	0.165	complex_47w.pdb	-36.2584	11.939
Control	251	complex_251_control	file.nam_clust9	-32.266	10.827	-36.081	8.589	11.9	0.165	complex_65w.pdb	-22.3441	12.034
Control	251	complex_251_control	file.nam_clust3	-30.269	19.049	-46.368	10.328	17.793	0.369	complex_275w.pdb	-58.9225	18.248
Control	251	complex_251_control	file.nam_clust3	-30.269	19.049	-46.368	10.328	17.793	0.369	complex_233w.pdb	-53.967	17.245
Control	251	complex_251_control	file.nam_clust3	-30.269	19.049	-46.368	10.328	17.793	0.369	complex_231w.pdb	-38.3223	17.711
Control	251	complex_251_control	file.nam_clust3	-30.269	19.049	-46.368	10.328	17.793	0.369	complex_229w.pdb	-34.2596	17.969
Control	251	complex_251_control	file.nam_clust16	-30.238	14.345	-30.238	14.345	30.322	0.275	complex_23w.pdb	-55.0289	29.882
Control	251	complex_251_control	file.nam_clust16	-30.238	14.345	-30.238	14.345	30.322	0.275	complex_12w.pdb	-23.5374	30.355
Control	251	complex_251_control	file.nam_clust16	-30.238	14.345	-30.238	14.345	30.322	0.275	complex_27w.pdb	-21.2058	30.637
Control	251	complex_251_control	file.nam_clust16	-30.238	14.345	-30.238	14.345	30.322	0.275	complex_16w.pdb	-21.1812	30.415
Control	251	complex_251_control	file.nam_clust14	-30.182	12.461	-30.182	12.461	26.663	0.456	complex_136w.pdb	-45.252	26.193
Control	251	complex_251_control	file.nam_clust14	-30.182	12.461	-30.182	12.461	26.663	0.456	complex_152w.pdb	-38.3923	26.341
Control	251	complex_251_control	file.nam_clust14	-30.182	12.461	-30.182	12.461	26.663	0.456	complex_170w.pdb	-23.8177	26.748
Control	251	complex_251_control	file.nam_clust14	-30.182	12.461	-30.182	12.461	26.663	0.456	complex_195w.pdb	-13.2674	27.371
Control	251	complex_251_control	file.nam_clust8	-30.028	26.303	-39	21.499	20.78	0.564	complex_473w.pdb	-72.6311	20.343
Control	251	complex_251_control	file.nam_clust8	-30.028	26.303	-39	21.499	20.78	0.564	complex_335w.pdb	-42.7632	20.295
Control	251	complex_251_control	file.nam_clust8	-30.028	26.303	-39	21.499	20.78	0.564	complex_486w.pdb	-21.8108	20.782
Control	251	complex_251_control	file.nam_clust8	-30.028	26.303	-39	21.499	20.78	0.564	complex_446w.pdb	-18.7967	21.701
Control	251	complex_251_control	file.nam_clust19	-28.255	18.659	-28.255	18.659	6.424	0.495	complex_270w.pdb	-52.5421	6.3
Control	251	complex_251_control	file.nam_clust19	-28.255	18.659	-28.255	18.659	6.424	0.495	complex_111w.pdb	-39.0556	5.666
Control	251	complex_251_control	file.nam_clust19	-28.255	18.659	-28.255	18.659	6.424	0.495	complex_271w.pdb	-16.6522	6.893
Control	251	complex_251_control	file.nam_clust19	-28.255	18.659	-28.255	18.659	6.424	0.495	complex_241w.pdb	-4.7702	6.835
Control	251	complex_251_control	file.nam_clust15	-27.911	8.653	-27.911	8.653	25.438	0.78	complex_295w.pdb	-40.4468	26.148
Control	251	complex_251_control	file.nam_clust15	-27.911	8.653	-27.911	8.653	25.438	0.78	complex_19w.pdb	-30.6576	26.113
Control	251	complex_251_control	file.nam_clust15	-27.911	8.653	-27.911	8.653	25.438	0.78	complex_373w.pdb	-23.2742	24.239
Control	251	complex_251_control	file.nam_clust15	-27.911	8.653	-27.911	8.653	25.438	0.78	complex_28w.pdb	-17.2663	25.25
Control	251	complex_251_control	file.nam_clust1	-26.832	18.818	-42.613	17.729	30.382	0.7	complex_158w.pdb	-71.7795	29.317
Control	251	complex_251_control	file.nam_clust1	-26.832	18.818	-42.613	17.729	30.382	0.7	complex_139w.pdb	-37.5073	31.284
Control	251	complex_251_control	file.nam_clust1	-26.832	18.818	-42.613	17.729	30.382	0.7	complex_177w.pdb	-37.3268	30.491
Control	251	complex_251_control	file.nam_clust1	-26.832	18.818	-42.613	17.729	30.382	0.7	complex_214w.pdb	-23.8379	30.436
Control	251	complex_251_control	file.nam_clust6	-26.162	10.486	-31.517	8.014	10.408	0.207	complex_244w.pdb	-41.4279	10.201
Control	251	complex_251_control	file.nam_clust6	-26.162	10.486	-31.517	8.014	10.408	0.207	complex_406w.pdb	-37.1178	10.523
Control	251	complex_251_control	file.nam_clust6	-26.162	10.486	-31.517	8.014	10.408	0.207	complex_316w.pdb	-25.6253	10.218
Control	251	complex_251_control	file.nam_clust6	-26.162	10.486	-31.517	8.014	10.408	0.207	complex_306w.pdb	-21.8961	10.69
Control	251	complex_251_control	file.nam_clust21	-25.842	23.514	-25.842	23.514	17.674	0.877	complex_298w.pdb	-53.0044	16.881
Control	251	complex_251_control	file.nam_clust21	-25.842	23.514	-25.842	23.514	17.674	0.877	complex_420w.pdb	-42.7575	17.1
Control	251	complex_251_control	file.nam_clust21	-25.842	23.514	-25.842	23.514	17.674	0.877	complex_291w.pdb	-14.2025	17.588
Control	251	complex_251_control	file.nam_clust21	-25.842	23.514	-25.842	23.514	17.674	0.877	complex_249w.pdb	6.59558	19.128
Control	251	complex_251_control	file.nam_clust4	-24.916	19.5	-39.292	10.811	12.555	0.362	complex_71w.pdb	-53.2725	12.779
Control	251	complex_251_control	file.nam_clust4	-24.916	19.5	-39.292	10.811	12.555	0.362	complex_132w.pdb	-46.1694	11.929
Control	251	complex_251_control	file.nam_clust4	-24.916	19.5	-39.292	10.811	12.555	0.362	complex_53w.pdb	-30.7675	12.761
Control	251	complex_251_control	file.nam_clust4	-24.916	19.5	-39.292	10.811	12.555	0.362	complex_121w.pdb	-26.9604	12.752
Control	251	complex_251_control	file.nam_clust20	-23.773	15.677	-23.773	15.677	26.201	1.002	complex_35w.pdb	-50.8027	24.784
Control	251	complex_251_control	file.nam_clust20	-23.773	15.677	-23.773	15.677	26.201	1.002	complex_76w.pdb	-17.0691	27.087
Control	251	complex_251_control	file.nam_clust20	-23.773	15.677	-23.773	15.677	26.201	1.002	complex_74w.pdb	-14.2925	27.202
Control	251	complex_251_control	file.nam_clust20	-23.773	15.677	-23.773	15.677	26.201	1.002	complex_55w.pdb	-12.9267	25.73
Control	251	complex_251_control	file.nam_clust5	-19.539	19.961	-33.334	4.76	7.927	0.508	complex_68w.pdb	-39.7371	7.117
Control	251	complex_251_control	file.nam_clust5	-19.539	19.961	-33.334	4.76	7.927	0.508	complex_83w.pdb	-34.8261	8.519
Control	251	complex_251_control	file.nam_clust5	-19.539	19.961	-33.334	4.76	7.927	0.508	complex_79w.pdb	-32.2357	8.042
Control	251	complex_251_control	file.nam_clust5	-19.539	19.961	-33.334	4.76	7.927	0.508	complex_112w.pdb	-26.5377	8.031
Control	251	complex_251_control	file.nam_clust18	-7.075	13.861	-7.075	13.861	14.821	0.305	complex_75w.pdb	-18.3121	14.484
Control	251	complex_251_control	file.nam_clust18	-7.075	13.861	-7.075	13.861	14.821	0.305	complex_46w.pdb	-17.7857	15.072
Control	251	complex_251_control	file.nam_clust18	-7.075	13.861	-7.075	13.861	14.821	0.305	complex_51w.pdb	-8.07287	14.556
Control	251	complex_251_control	file.nam_clust18	-7.075	13.861	-7.075	13.861	14.821	0.305	complex_54w.pdb	15.8717	15.174
Control	251	complex_251_control	file.nam_clust22	4.059	10.294	4.059	10.294	28.152	1.177	complex_58w.pdb	-8.66748	26.46
Control	251	complex_251_control	file.nam_clust22	4.059	10.294	4.059	10.294	28.152	1.177	complex_191w.pdb	-2.64696	29.788
Control	251	complex_251_control	file.nam_clust22	4.059	10.294	4.059	10.294	28.152	1.177	complex_299w.pdb	10.0234	28.193
Control	251	complex_251_control	file.nam_clust22	4.059	10.294	4.059	10.294	28.152	1.177	complex_140w.pdb	17.5265	28.169
Control	251	complex_251_control	file.nam_clust23	14.461	14.018	14.461	14.018	17.388	0.75	complex_201w.pdb	-2.40322	16.919
Control	251	complex_251_control	file.nam_clust23	14.461	14.018	14.461	14.018	17.388	0.75	complex_282w.pdb	7.20222	17.55
Control	251	complex_251_control	file.nam_clust23	14.461	14.018	14.461	14.018	17.388	0.75	complex_296w.pdb	17.6351	18.53
Control	251	complex_251_control	file.nam_clust23	14.461	14.018	14.461	14.018	17.388	0.75	complex_277w.pdb	35.4109	16.553
EC	330	complex_330_interolog_all	file.nam_clust1	-77.913	13.707	-105.652	2.786	2.069	0.05	complex_180w.pdb	-109.231	2.067
EC	330	complex_330_interolog_all	file.nam_clust1	-77.913	13.707	-105.652	2.786	2.069	0.05	complex_181w.pdb	-106.479	2.133
EC	330	complex_330_interolog_all	file.nam_clust1	-77.913	13.707	-105.652	2.786	2.069	0.05	complex_24w.pdb	-105.429	1.993
EC	330	complex_330_interolog_all	file.nam_clust1	-77.913	13.707	-105.652	2.786	2.069	0.05	complex_159w.pdb	-101.468	2.084
Control	330	complex_330_interolog_control	file.nam_clust6	-30.916	20.369	-30.916	20.369	31.677	0.306	complex_257w.pdb	-65.0514	31.913
Control	330	complex_330_interolog_control	file.nam_clust6	-30.916	20.369	-30.916	20.369	31.677	0.306	complex_310w.pdb	-27.896	31.792
Control	330	complex_330_interolog_control	file.nam_clust6	-30.916	20.369	-30.916	20.369	31.677	0.306	complex_169w.pdb	-16.1122	31.152
Control	330	complex_330_interolog_control	file.nam_clust6	-30.916	20.369	-30.916	20.369	31.677	0.306	complex_411w.pdb	-14.6048	31.85
Control	330	complex_330_interolog_control	file.nam_clust4	-26.153	16.37	-33.513	8.006	12.299	0.383	complex_246w.pdb	-46.7427	12.009
Control	330	complex_330_interolog_control	file.nam_clust4	-26.153	16.37	-33.513	8.006	12.299	0.383	complex_350w.pdb	-32.3409	11.87
Control	330	complex_330_interolog_control	file.nam_clust4	-26.153	16.37	-33.513	8.006	12.299	0.383	complex_386w.pdb	-29.3975	12.831
Control	330	complex_330_interolog_control	file.nam_clust4	-26.153	16.37	-33.513	8.006	12.299	0.383	complex_457w.pdb	-25.5724	12.486
Control	330	complex_330_interolog_control	file.nam_clust2	-23.257	15.876	-35.246	9.018	31.026	1.056	complex_370w.pdb	-45.4501	29.891
Control	330	complex_330_interolog_control	file.nam_clust2	-23.257	15.876	-35.246	9.018	31.026	1.056	complex_454w.pdb	-38.4896	32.342
Control	330	complex_330_interolog_control	file.nam_clust2	-23.257	15.876	-35.246	9.018	31.026	1.056	complex_498w.pdb	-36.2767	30.091
Control	330	complex_330_interolog_control	file.nam_clust2	-23.257	15.876	-35.246	9.018	31.026	1.056	complex_487w.pdb	-20.7688	31.78
Control	330	complex_330_interolog_control	file.nam_clust7	-12.751	8.794	-12.751	8.794	11.977	0.236	complex_407w.pdb	-26.6227	11.705
Control	330	complex_330_interolog_control	file.nam_clust7	-12.751	8.794	-12.751	8.794	11.977	0.236	complex_371w.pdb	-13.98	12.046
Control	330	complex_330_interolog_control	file.nam_clust7	-12.751	8.794	-12.751	8.794	11.977	0.236	complex_395w.pdb	-6.02984	11.831
Control	330	complex_330_interolog_control	file.nam_clust7	-12.751	8.794	-12.751	8.794	11.977	0.236	complex_382w.pdb	-4.36995	12.326
Control	330	complex_330_interolog_control	file.nam_clust3	-11.098	6.779	-15.712	2.202	11.809	0.433	complex_91w.pdb	-17.7935	11.275
Control	330	complex_330_interolog_control	file.nam_clust3	-11.098	6.779	-15.712	2.202	11.809	0.433	complex_80w.pdb	-16.806	12.458
Control	330	complex_330_interolog_control	file.nam_clust3	-11.098	6.779	-15.712	2.202	11.809	0.433	complex_69w.pdb	-16.2246	11.616
Control	330	complex_330_interolog_control	file.nam_clust3	-11.098	6.779	-15.712	2.202	11.809	0.433	complex_89w.pdb	-12.0228	11.889
Control	330	complex_330_interolog_control	file.nam_clust1	-6.253	6.736	-10.797	4.467	22.422	0.15	complex_241w.pdb	-18.176	22.568
Control	330	complex_330_interolog_control	file.nam_clust1	-6.253	6.736	-10.797	4.467	22.422	0.15	complex_295w.pdb	-10.3594	22.245
Control	330	complex_330_interolog_control	file.nam_clust1	-6.253	6.736	-10.797	4.467	22.422	0.15	complex_226w.pdb	-8.06529	22.572
Control	330	complex_330_interolog_control	file.nam_clust1	-6.253	6.736	-10.797	4.467	22.422	0.15	complex_384w.pdb	-6.5863	22.301
Control	330	complex_330_interolog_control	file.nam_clust5	-5.782	3.523	-7.105	2.601	7.774	1.061	complex_50w.pdb	-10.2201	8.004
Control	330	complex_330_interolog_control	file.nam_clust5	-5.782	3.523	-7.105	2.601	7.774	1.061	complex_38w.pdb	-8.41136	7.582
Control	330	complex_330_interolog_control	file.nam_clust5	-5.782	3.523	-7.105	2.601	7.774	1.061	complex_107w.pdb	-6.60771	6.27
Control	330	complex_330_interolog_control	file.nam_clust5	-5.782	3.523	-7.105	2.601	7.774	1.061	complex_55w.pdb	-3.18142	9.242
Control	330	complex_330_interolog_control	file.nam_clust9	-4.846	6.413	-4.846	6.413	16.047	0.504	complex_98w.pdb	-12.4576	16.383
Control	330	complex_330_interolog_control	file.nam_clust9	-4.846	6.413	-4.846	6.413	16.047	0.504	complex_120w.pdb	-8.77398	15.998
Control	330	complex_330_interolog_control	file.nam_clust9	-4.846	6.413	-4.846	6.413	16.047	0.504	complex_159w.pdb	-2.58196	15.248
Control	330	complex_330_interolog_control	file.nam_clust9	-4.846	6.413	-4.846	6.413	16.047	0.504	complex_125w.pdb	4.42886	16.561
Control	330	complex_330_interolog_control	file.nam_clust8	-3.387	6.87	-3.387	6.87	13.656	0.217	complex_102w.pdb	-12.9601	13.418
Control	330	complex_330_interolog_control	file.nam_clust8	-3.387	6.87	-3.387	6.87	13.656	0.217	complex_88w.pdb	-6.615	13.672
Control	330	complex_330_interolog_control	file.nam_clust8	-3.387	6.87	-3.387	6.87	13.656	0.217	complex_493w.pdb	1.4734	13.998
Control	330	complex_330_interolog_control	file.nam_clust8	-3.387	6.87	-3.387	6.87	13.656	0.217	complex_84w.pdb	4.55493	13.536
