# Supplementary material for: Sequence co-evolution gives 3D contacts and structures of protein complexes
Source: eLife. 2014 Sep 25;3:e03430. doi: 10.7554/eLife.03430 (PMC4360534; doi:10.7554/eLife.03430)
Supplement: Supplementary file 4. — Predicted inter-ECs for complexes in de novo prediction data set with EVcomplex score ≥0.8. DOI: http://dx.doi.org/10.7554/eLife.03430.027 [file elife03430s004.xlsx]

## Sheet: Sheet1
Supplementary File 4 - Predicted ECs
Residue subunit 1		Residue subunit 2		EVcomplex score
complex_003_81_286_ILVH_ECOLI_ILVI_ECOLI
58	E	195	Q	0.869
89	V	435	M	0.807
complex_004_151_344_SYGA_ECOLI_SYGB_ECOLI
157	K	154	D	1.422
178	D	321	K	1.183
220	F	353	L	1.085
142	V	284	D	0.908
complex_010_210_69_UMUC_ECOLI_UMUD_ECOLI
415	S	38	I	2.252
132	H	76	S	1.36
421	V	54	V	1.233
140	A	56	A	0.887
23	W	126	D	0.847
129	Q	79	T	0.843
74	Y	33	Y	0.839
complex_024_103_211_CLPP_ECOLI_CLPX_ECOLI
70	E	276	A	0.929
96	F	271	G	0.91
205	H	332	A	0.828
complex_026_115_182_FLGH_ECOLI_FLGI_ECOLI
52	F	133	V	0.911
complex_031_176_82_RECA_ECOLI_RECX_ECOLI
312	D	105	A	0.862
144	V	34	R	0.811
complex_048_76_355_NRDG_ECOLI_NRDD_ECOLI
67	Q	623	D	1.315
complex_056_122_34_CCMC_ECOLI_CCMD_ECOLI
102	V	31	P	1.499
118	M	17	Y	1.366
113	A	24	A	1.189
122	W	20	F	1.12
109	V	27	M	1.002
239	I	47	L	0.908
59	L	25	V	0.826
complex_057_114_70_TOLQ_ECOLI_TOLR_ECOLI
200	N	11	D	1.424
177	A	26	L	0.959
149	I	27	V	0.951
177	A	27	V	0.942
177	A	25	L	0.941
177	A	18	I	0.902
156	L	19	V	0.879
179	A	26	L	0.865
167	V	27	V	0.857
139	Y	19	V	0.847
171	I	30	L	0.838
complex_058_60_67_FLIT_ECOLI_FLIS_ECOLI
8	Y	47	Q	0.803
complex_077_183_80_MREC_ECOLI_MRED_ECOLI
22	A	60	F	0.942
complex_084_86_158_FECI_ECOLI_FECR_ECOLI
162	E	14	R	2.587
154	K	22	V	1.558
158	A	18	H	1.531
133	Q	57	R	1.426
133	Q	61	G	1.373
157	V	21	A	1.025
139	Y	21	A	0.984
129	F	60	L	0.97
165	L	13	L	0.969
165	L	49	A	0.844
122	N	200	H	0.839
165	L	53	V	0.821
complex_096_141_131_PANC_ECOLI_PANB_ECOLI
282	L	188	A	0.976
205	Y	195	L	0.823
206	K	16	K	0.819
65	P	168	L	0.817
complex_102_323_79_CCMF_ECOLI_CCME_ECOLI
520	S	21	L	0.803
complex_108_68_51_HIGA_ECOLI_HIGB_ECOLI
54	C	79	K	0.843
31	T	7	K	0.815
67	F	13	A	0.803
complex_109_85_128_TATB_ECOLI_TATC_ECOLI
24	R	194	P	1.028
complex_126_45_42_YAFQ_ECOLI_DINJ_ECOLI ---- recently solved, PDB: 4q2u
8	Y	83	K	1.499
5	D	75	K	1.392
73	K	66	E	1.377
30	K	81	F	1.351
7	E	73	K	1.324
83	R	58	T	1.282
59	Y	66	E	1.244
59	Y	62	I	1.185
11	Q	57	L	1.163
30	K	78	D	1.124
58	G	66	E	1.104
33	M	84	L	0.965
83	R	55	N	0.941
16	V	85	G	0.908
8	Y	80	L	0.906
25	D	62	I	0.903
9	S	65	S	0.886
15	D	55	N	0.886
16	V	84	L	0.88
complex_157_44_128_TATA_ECOLI_TATC_ECOLI
12	I	202	V	1.608
16	V	198	V	1.095
15	I	201	F	0.96
complex_185_68_130_FLIN_ECOLI_FLIR_ECOLI
114	V	51	T	0.898
complex_186_181_286_LEU3_ECOLI_ILVI_ECOLI
211	E	96	L	0.836
complex_195_206_293_FTSW_ECOLI_FTSI_ECOLI
313	V	39	L	2.491
312	V	42	V	1.216
309	Y	47	V	1.164
357	L	34	A	1.108
366	M	37	F	1.079
320	F	35	L	1.069
276	L	47	V	1.052
309	Y	43	A	0.95
266	Q	60	R	0.896
360	V	38	L	0.894
102	L	549	V	0.839
316	L	39	L	0.804
complex_200_200_48_FLGE_ECOLI_FLGM_ECOLI
227	T	59	N	0.813
complex_226_221_51_SECY_ECOLI_RL24_ECOLI ----- only low resolution EM structures known
164	L	59	V	0.867
complex_232_64_45_RS8_ECOLI_RS19_ECOLI
4	Q	65	E	0.832
complex_237_135_108_METQ_ECOLI_METI_ECOLI
193	D	80	R	2.642
192	D	80	R	2.115
67	N	174	Q	1.449
182	L	87	I	1.205
66	F	87	I	1.157
75	A	87	I	1.125
181	E	179	Y	1.022
78	K	80	R	0.975
189	R	184	Y	0.912
61	V	159	G	0.902
188	P	69	I	0.895
183	E	192	V	0.894
183	E	182	I	0.893
71	L	181	Y	0.893
67	N	178	Q	0.886
61	V	98	V	0.884
205	Y	100	A	0.867
183	E	178	Q	0.852
179	I	56	V	0.832
80	D	86	S	0.83
80	D	80	R	0.824
115	A	115	I	0.822
172	E	117	T	0.812
28	K	51	K	0.802
complex_239_135_77_ATP6_ECOLI_ATPF_ECOLI
74	K	34	E	1.46
77	T	33	I	1.085
125	L	11	A	1.084
243	I	20	F	1.01
149	V	10	Q	0.982
239	V	16	L	0.924
155	L	7	I	0.919
111	W	10	Q	0.884
50	V	13	A	0.823
53	G	13	A	0.812
complex_250_31_221_RL29_ECOLI_SECY_ECOLI ----- only low resolution EM structures known
49	D	231	T	0.901
complex_254_116_102_RS3_ECOLI_RS4_ECOLI ----- only close in low resolution EM structure, not in x-ray structures
66	V	138	S	0.833
complex_255_49_221_RL23_ECOLI_SECY_ECOLI ----- only low resolution EM structures known
58	V	128	A	0.872
87	L	115	K	0.838
78	S	161	V	0.83
complex_258_280_47_ILVB_ECOLI_ILVN_ECOLI
200	S	63	E	0.946
310	R	67	S	0.918
203	D	11	L	0.869
312	E	31	R	0.846
322	A	77	K	0.802
complex_263_121_70_EXBB_ECOLI_EXBD_ECOLI
203	G	13	G	1.208
180	A	20	V	0.911
152	I	29	V	0.883
180	A	28	L	0.861
180	A	27	M	0.855
180	A	29	V	0.807
complex_288_79_122_CCME_ECOLI_CCMC_ECOLI
104	R	49	Q	0.933
For a list of all intra- and inter-EC predictions see Supplementary Data.
