# Supplementary material for: Sequence co-evolution gives 3D contacts and structures of protein complexes
Source: eLife. 2014 Sep 25;3:e03430. doi: 10.7554/eLife.03430 (PMC4360534; doi:10.7554/eLife.03430)
Supplement: Supplementary file 5. — ATP synthase interaction predictions. DOI: http://dx.doi.org/10.7554/eLife.03430.028 [file elife03430s005.xlsx]

## Sheet: Sheet1
Supplementary File 5 - ATP synthase interaction prediction
# Remark: Files with all predicted inter- and intra-couplings
ATPsynthase job	Monomer 1	Length 1	Region 1	Bistcore 1	Monomer 2	Length 2	Region 2	Bitscore 2	PDB	Chain 1	Chain 2	Number of available sequences	Number of sequences normalized by complex size	Concatenated Length	Number of columns in alignment with sufficient sequence coverage (< 80% gaps)	Columns with insufficient coverage	Effective number of sequences (after clustering at 80% sequence identity)	Effective number of sequences normalized by complex size	Inter-ECs with Evcouplings score above 0.8	Maximum inter-EC score	True positive rate inter-ECs > 0.8 (5Å)	True positive rate inter-ECs > 0.8 (8Å)	True positive rate inter-ECs > 0.8 (10Å)	True positive rate inter-ECs > 0.8 (12Å)
1	ATP6_ECOLI	270	2-271	135	ATPF_ECOLI	155	2-156	77	-	-	-	2383	5.647	425	422	3	611.57	1.449	10	1.5	-	-	-	-
2	ATP6_ECOLI	270	2-271	135	ATPL_ECOLI	78	2-79	39	-	-	-	2185	6.352	348	344	4	531.91	1.546	1	1.1	-	-	-	-
3	ATP6_ECOLI	270	2-271	135	ATPA_ECOLI	512	2-513	256	-	-	-	2530	3.244	782	780	2	337.12	0.432	0	0.6	-	-	-	-
4	ATP6_ECOLI	270	2-271	135	ATPB_ECOLI	459	2-460	256	-	-	-	2298	3.161	729	727	2	284.27	0.391	0	0.6	-	-	-	-
5	ATP6_ECOLI	270	2-271	135	ATPG_ECOLI	286	2-287	143	-	-	-	2463	4.438	556	555	1	505.45	0.911	0	0.5	-	-	-	-
6	ATP6_ECOLI	270	2-271	135	ATPD_ECOLI	176	2-177	88	-	-	-	2449	5.503	446	445	1	650.9	1.463	0	0.8	-	-	-	-
7	ATP6_ECOLI	270	2-271	135	ATPE_ECOLI	138	2-139	69	-	-	-	2159	5.305	408	407	1	496.54	1.22	0	0.7	-	-	-	-
8	ATPF_ECOLI	155	2-156	77	ATPL_ECOLI	78	2-79	39	-	-	-	3322	14.634	233	227	6	1151.44	5.072	0	0.7	-	-	-	-
9	ATPF_ECOLI	155	2-156	77	ATPA_ECOLI	512	2-513	256	-	-	-	3600	5.405	667	666	1	679.69	1.021	1	0.8	-	-	-	-
10	ATPF_ECOLI	155	2-156	77	ATPB_ECOLI	459	2-460	256	-	-	-	3201	5.23	614	612	2	507.96	0.83	0	0.8	-	-	-	-
11	ATPF_ECOLI	155	2-156	77	ATPG_ECOLI	286	2-287	143	-	-	-	3555	8.08	441	440	1	1086.09	2.468	0	0.7	-	-	-	-
12	ATPF_ECOLI	155	2-156	77	ATPD_ECOLI	176	2-177	88	-	-	-	3431	10.397	331	330	1	1264.84	3.833	13	1.2	-	-	-	-
13	ATPF_ECOLI	155	2-156	77	ATPE_ECOLI	138	2-139	69	-	-	-	2938	10.096	293	291	2	887.54	3.05	0	0.7	-	-	-	-
14	ATPL_ECOLI	78	2-79	39	ATPA_ECOLI	512	2-513	256	-	-	-	3309	5.647	590	586	4	455.14	0.777	0	0.7	-	-	-	-
15	ATPL_ECOLI	78	2-79	39	ATPB_ECOLI	459	2-460	256	-	-	-	2871	5.407	537	531	6	263.77	0.497	0	0.8	-	-	-	-
16	ATPL_ECOLI	78	2-79	39	ATPG_ECOLI	286	2-287	143	-	-	-	3192	8.867	364	360	4	872.9	2.425	0	0.7	-	-	-	-
17	ATPL_ECOLI	78	2-79	39	ATPD_ECOLI	176	2-177	88	-	-	-	3054	12.216	254	250	4	1137.97	4.552	0	0.7	-	-	-	-
18	ATPL_ECOLI	78	2-79	39	ATPE_ECOLI	138	2-139	69	-	-	-	2462	11.613	216	212	4	664.92	3.136	0	0.8	-	-	-	-
19	ATPA_ECOLI	512	2-513	256	ATPB_ECOLI	459	2-460	256	3oaa	A	D	4269	4.401	971	970	1	384.94	0.397	7	1.9	0.4	1	1	1
20	ATPA_ECOLI	512	2-513	256	ATPG_ECOLI	286	2-287	143	3oaa	A	G	4542	5.692	798	798	0	770.47	0.966	2	1.3	0	0.5	0.5	0.5
21	ATPA_ECOLI	512	2-513	256	ATPD_ECOLI	176	2-177	88	2a7u	A	B	4051	5.888	688	688	0	780.78	1.135	4	1.3	0.7	1	1	1
22	ATPA_ECOLI	512	2-513	256	ATPE_ECOLI	138	2-139	69	3oaa	A	H	3775	5.817	650	649	1	537.29	0.828	1	0.8	0	0	0	0
23	ATPB_ECOLI	459	2-460	256	ATPG_ECOLI	286	2-287	143	3oaa	D	G	4154	5.583	745	744	1	605.62	0.814	1	0.9	1	1	1	1
24	ATPB_ECOLI	459	2-460	256	ATPD_ECOLI	176	2-177	88	-	-	-	3669	5.787	635	634	1	606.51	0.957	3	0.9	-	-	-	-
25	ATPB_ECOLI	459	2-460	256	ATPE_ECOLI	138	2-139	69	3oaa	D	H	3954	6.645	597	595	2	440.45	0.74	0	0.7	-	-	-	-
26	ATPG_ECOLI	286	2-287	143	ATPD_ECOLI	176	2-177	88	-	-	-	4029	8.721	462	462	0	1294.71	2.802	0	0.7	-	-	-	-
27	ATPG_ECOLI	286	2-287	143	ATPE_ECOLI	138	2-139	69	3oaa	G	H	3823	9.038	424	423	1	1011.2	2.391	12	1.1	0.5	0.7	0.8	0.8
28	ATPD_ECOLI	176	2-177	88	ATPE_ECOLI	138	2-139	69	-	-	-	3469	11.083	314	313	1	1195.26	3.819	0	0.7	-	-	-	-
