# Supplementary material for: Sequence co-evolution gives 3D contacts and structures of protein complexes
Source: eLife. 2014 Sep 25;3:e03430. doi: 10.7554/eLife.03430 (PMC4360534; doi:10.7554/eLife.03430)
Supplement: Supplementary file 6. — Comparison of ATP synthase EVcomplex predictions of a and b subunit with cross-linking studies. DOI: http://dx.doi.org/10.7554/eLife.03430.029 [file elife03430s006.xlsx]

## Sheet: Sheet1
Supplementary File 6 - Top Ecs between ATP synthase subunit a and b compared to experimental evididence
EC rank	Position in subunit a	Subunit a		Subunit b		Experimental Evidence	Ref.
1	Cytoplasmic loop TMH1-TMH2	74	K	34	E	K74C in a crosslinked to subunit b (1); R36 in b crosslinked to subunit a (2)	(1) DeLeon-Rangel et al. Arch Biochm Biophys 2003, (2) McLachlin et al. J Biol Chem 2000
2		77	T	33	I
12		66	K	68	A	no evidence
13		99	K	34	E	neighborhood to L100 - W26 crosslink	DeLeon-Rangel et al. FEBS Letters 2013
9	TMH1	50	V	13	A	no evidence
10		53	G	13	A	no evidence
8	TMH2	111	W	10	Q	neighborhood to W111C-F14C crosslink; bG9 contacts a	DeLeon-Rangel et al. FEBS Letters 2013; ; DeLeon Ragel 2003
3		125	L	11	A	neighborhood to N4C-P122C crosslink	DeLeon-Rangel et al. FEBS Letters 2013
5	TMH3	149	V	10	Q	neighborhood to D146 crosslink in a to b subunit	DeLeon-Rangel et al. FEBS Letters 2013
11		152	S	11	A
7		155	L	7	I	no direct evidence ( but on he a helix known to corss-link and close to known region to cross-link on b)
6	Periplasmic end of TMH5	239	V	16	L	direct crosslink: aP240L with b subunit	Brandt et al. J Biol Chem 2013; DeLeon Ragel 2003
4		243	I	20	F	neighborhood to V239-L16 crosslink (1), H245 in a with subunit b	Brandt et al. J Biol Chem 2013 (1), DeLeon-Rangel et al. Arch Biochm Biophys 2003
EVcomplex >= 0.8
0.75 >= EVcomplex score < 0.8
