# Supplementary material for: Sequence co-evolution gives 3D contacts and structures of protein complexes
Source: eLife. 2014 Sep 25;3:e03430. doi: 10.7554/eLife.03430 (PMC4360534; doi:10.7554/eLife.03430)
Supplement: Supplementary file 7. — PDB identifiers used for comparison of predicted evolutionary couplings to known 3D structures. DOI: http://dx.doi.org/10.7554/eLife.03430.030 [file elife03430s007.txt]

complex_001: 1kf6 A B; 1kf6 M N; 1kfy A B; 1kfy M N; 1l0v A B; 1l0v M N; 2b76 A B; 2b76 M N; 3cir A B; 3cir M N
complex_005: 1a9x A B; 1a9x C D; 1a9x E F; 1a9x G H; 1bxr A B; 1bxr C D; 1bxr E F; 1bxr G H; 1c30 A B; 1c30 C D; 1c30 E F; 1c30 G H; 1c3o A B; 1c3o C D; 1c3o E F; 1c3o G H; 1ce8 A B; 1ce8 C D; 1ce8 E F; 1ce8 G H; 1cs0 A B; 1cs0 C D; 1cs0 E F; 1cs0 G H; 1jdb B C; 1jdb E F; 1jdb H I; 1jdb K L; 1kee A B; 1kee C D; 1kee E F; 1kee G H; 1m6v A B; 1m6v C D; 1m6v E F; 1m6v G H; 1t36 A B; 1t36 C D; 1t36 E F; 1t36 G H
complex_006: 2r6g F E; 3puv F E; 3puw F E; 3pux F E; 3puy F E; 3puz F E; 3pv0 F E; 3rlf F E
complex_017: 2bru A C; 2bru B C
complex_018: 3bwu F D
complex_020: 2xdf A C; 2xdf B D; 3eza A B; 3ezb A B; 3eze A B
complex_023: 1aon A O; 1aon B P; 1aon C Q; 1aon D R; 1aon E S; 1aon F T; 1aon G U; 1pcq A O; 1pcq B P; 1pcq C Q; 1pcq D R; 1pcq E S; 1pcq F T; 1pcq G U; 1svt A O; 1svt B P; 1svt C Q; 1svt D R; 1svt E S; 1svt F T; 1svt G U; 1sx4 A O; 1sx4 B P; 1sx4 C Q; 1sx4 D R; 1sx4 E S; 1sx4 F T; 1sx4 G U
complex_025: 1g4a E C; 1g4a F D
complex_027: 3a8i E A; 3a8i F B; 3a8j E A; 3a8j F B; 3a8k E A; 3a8k F B
complex_029: 3r9j C A; 3r9j C B
complex_030: 1acm A B; 1acm C D; 1at1 A B; 1at1 C D; 1d09 A B; 1d09 C D; 1ezz A B; 1ezz C D; 1f1b A B; 1f1b C D; 1i5o A B; 1i5o C D; 1nbe A B; 1nbe C D; 1q95 A G; 1q95 B H; 1q95 C I; 1q95 D J; 1q95 E K; 1q95 F L; 1r0b A G; 1r0b B H; 1r0b C I; 1r0b D J; 1r0b E K; 1r0b F L; 1r0c A B; 1r0c G H; 1raa A B; 1raa C D; 1rab A B; 1rab C D; 1rac A B; 1rac C D; 1rad A B; 1rad C D; 1rae A B; 1rae C D; 1raf A B; 1raf C D; 1rag A B; 1rag C D; 1rah A B; 1rah C D; 1rai A B; 1rai C D; 1sku A B; 1sku C D; 1tth A B; 1tth C D; 1tu0 A B; 1tu0 C D; 1tug A B; 1tug C D; 1xjw A B; 1xjw C D; 1za1 A B; 1za1 C D; 1za2 A B; 1za2 C D; 2a0f A B; 2a0f C D; 2air A B; 2air G H; 2at1 A B; 2at1 C D; 2atc A B; 2fzc A B; 2fzc C D; 2fzg A B; 2fzg C D; 2fzk A B; 2fzk C D; 2h3e A B; 2h3e C D; 2hse A B; 2hse C D; 2ipo A B; 2ipo C D; 2qg9 A B; 2qg9 C D; 2qgf A B; 2qgf C D; 3at1 A B; 3at1 C D; 3d7s A B; 3d7s C D; 3mpu A B; 3mpu C D; 3mpu E F; 4at1 A B; 4at1 C D; 5at1 A B; 5at1 C D; 6at1 A B; 6at1 C D; 7at1 A B; 7at1 C D; 8at1 A B; 8at1 C D; 8atc A B; 8atc C D; 9atc A B
complex_032: 2b3t B A
complex_033: 3sgf H J; 3sgf H K; 3sgf H L; 3sgf H M; 3uos H J; 3uos H K; 3uos H L; 3uos H M
complex_035: 2hqs A H; 2hqs B C; 2hqs D E; 2hqs F G; 2w8b A H; 2w8b B C; 2w8b D E; 2w8b F G
complex_037: 1kf6 C D; 1kf6 O P; 1kfy C D; 1kfy O P; 1l0v C D; 1l0v O P; 2b76 C D; 2b76 O P; 3cir C D; 3cir O P
complex_038: 1kf6 C B; 1kf6 O N; 1kfy C B; 1kfy O N; 1l0v C B; 1l0v O N; 2b76 C B; 2b76 O N; 3cir C B; 3cir O N
complex_039: 1lzw A B; 1mbu C A; 1mbu D B; 1mbv B A; 1mbx C A; 1mbx D B; 1mg9 A B; 1r6o C A; 1r6o D A; 1r6o D B; 1r6q C A; 1r6q D A; 1r6q D B
complex_040: 2avu A E; 2avu B E; 2avu C F; 2avu D F
complex_046: 1kmi Z Y
complex_047: 2pq4 A B
complex_050: 1kqf B C; 1kqg B C
complex_051: 1kqf B A; 1kqg B A
complex_052: 1c17 M K; 1c17 M L
complex_054: 1fft A B; 1fft F G
complex_055: 1fft A C; 1fft F H
complex_059: 2ns1 B A; 2nuu G A; 2nuu G B; 2nuu H B; 2nuu H C; 2nuu I A; 2nuu I C; 2nuu J D; 2nuu J E; 2nuu K E; 2nuu K F; 2nuu L D; 2nuu L F
complex_065: 3abo A B; 3abo A D; 3abo C B; 3abo C D; 3abq A B; 3abq A D; 3abq C B; 3abq C D; 3abr A B; 3abr A D; 3abr C B; 3abr C D; 3abs A B; 3abs A D; 3abs C B; 3abs C D; 3any A B; 3any A D; 3any C B; 3any C D; 3ao0 A B; 3ao0 A D; 3ao0 C B; 3ao0 C D
complex_070: 3m4w E A; 3m4w E C; 3m4w F B; 3m4w F D; 3m4w G A; 3m4w G C; 3m4w H B; 3m4w H D
complex_071: 1or7 C A; 1or7 F A; 1or7 F B
complex_072: 2kc8 A B
complex_083: 3euh C A; 3euh C B; 3euh D A; 3euh E A; 3euh E B; 3euh F B
complex_087: 2wiu B A; 2wiu B C; 2wiu D A; 2wiu D C; 3dnv B A; 3hzi B A
complex_093: 1ze3 D C; 3bwu D C; 3rfz B C; 3rfz E F
complex_094: 1fm0 D E; 1fma D E; 1nvi D E; 3bii D E
complex_095: 3dhw C A; 3dhw D B; 3dhw G E; 3dhw H F; 3tui C A; 3tui D B; 3tui G E; 3tui H F; 3tuj C A; 3tuj D B; 3tuz C A; 3tuz D B; 3tuz G E; 3tuz H F
complex_104: 3ne5 A B; 3ne5 A C
complex_105: 2d1p C B; 2d1p F E; 2d1p F H; 2d1p I E; 2d1p I H
complex_114: 3pnl B A
complex_122: 2zu0 C A; 2zu0 D B
complex_124: 3hi2 A B; 3hi2 C D
complex_127: 1kf6 A C; 1kf6 M O; 1kfy A C; 1kfy M O; 1l0v A C; 1l0v M O; 2b76 A C; 3cir A C; 3cir M O
complex_128: 1vs5 F R; 1vs7 F R; 2avy F R; 2aw7 F R; 2i2p F R; 2i2u F R; 2qal F R; 2qan F R; 2qb9 F R; 2qbb F R; 2qbd F R; 2qbf F R; 2qbh F R; 2qbj F R; 2qow F R; 2z4k F R; 2z4m F R; 3i1m F R; 3i1o F R; 3i1q F R; 3i1s F R; 3i1z F R; 3i21 F R; 3oaq F R; 3oar F R; 3ofa F R; 3ofb F R; 3ofo F R; 3ofp F R; 3ofx F R; 3ofy F R; 3or9 F R; 3ora F R; 3sfs F R; 3uoq F R; 4gd1 F R; 4gd2 F R
complex_130: 1l7v A C; 1l7v B D; 2qi9 A C; 2qi9 B D
complex_131: 1nek B D; 1nen B D; 2acz B D; 2wdq B D; 2wdq F H; 2wdq J L; 2wdr B D; 2wdr F H; 2wdr J L; 2wdv B D; 2wdv F H; 2wdv J L; 2wp9 B D; 2wp9 F H; 2wp9 J L; 2ws3 B D; 2ws3 F H; 2ws3 J L; 2wu2 B D; 2wu2 F H; 2wu2 J L; 2wu5 B D; 2wu5 F H; 2wu5 J L
complex_133: 1w36 C B; 1w36 F E; 3k70 C B; 3k70 F E
complex_134: 3bwu F C; 3jwn E C; 3jwn F C; 3jwn K I; 3jwn L I
complex_135: 1fs0 E G; 3oaa H G; 3oaa P O; 3oaa X W; 3oaa f e
complex_137: 3n39 C B; 3n39 D A; 3n3a C B; 3n3a D A; 3n3b C B; 3n3b D A
complex_138: 3uos H I
complex_139: 1kf6 D B; 1kf6 D N; 1kf6 P B; 1kf6 P N; 1kfy D B; 1kfy D N; 1kfy P B; 1kfy P N; 1l0v D B; 1l0v D N; 1l0v P B; 1l0v P N; 2b76 D B; 2b76 P N; 3cir D B; 3cir P N
complex_141: 1ggr B A
complex_152: 1q16 B C; 1siw B C; 1y4z B C; 1y5i B C; 1y5l B C; 1y5n B C; 3egw B C; 3ir5 B C; 3ir6 B C; 3ir7 B C
complex_158: 2wwv A D; 2wwv C D; 2wy2 A D; 2wy2 C D
complex_160: 1w36 D C; 1w36 G F; 3k70 D C; 3k70 G F
complex_162: 1q16 A C; 1siw A C; 1y4z A C; 1y5i A C; 1y5l A C; 1y5n A C; 3egw A C; 3ir5 A C; 3ir6 A C; 3ir7 A C
complex_166: 1vs5 E H; 1vs7 E H; 2avy E H; 2aw7 E H; 2i2p E H; 2i2u E H; 2qal E H; 2qan E H; 2qb9 E H; 2qbb E H; 2qbd E H; 2qbf E H; 2qbh E H; 2qbj E H; 2qow E H; 2qp0 E H; 2z4k E H; 2z4m E H; 3i1m E H; 3i1o E H; 3i1q E H; 3i1s E H; 3i1z E H; 3i21 E H; 3oaq E H; 3oar E H; 3ofa E H; 3ofb E H; 3ofo E H; 3ofp E H; 3ofx E H; 3ofy E H; 3or9 E H; 3ora E H; 3sfs E H; 3uoq E H; 4gd1 E H; 4gd2 E H
complex_190: 1vs5 H Q; 1vs7 H Q; 2avy H Q; 2aw7 H Q; 2i2p H Q; 2qal H Q; 2qan H Q; 2qb9 H Q; 2qbb H Q; 2qbd H Q; 2qbf H Q; 2qbh H Q; 2qbj H Q; 2z4k H Q; 2z4m H Q; 3i1m H Q; 3i1o H Q; 3i1q H Q; 3i1s H Q; 3i1z H Q; 3i21 H Q; 3oaq H Q; 3oar H Q; 3ofa H Q; 3ofb H Q; 3ofo H Q; 3ofp H Q; 3ofx H Q; 3ofy H Q; 3or9 H Q; 3ora H Q; 3sfs H Q; 3uoq H Q; 4gd1 H Q; 4gd2 H Q
complex_203: 1a0o B A; 1a0o D C; 1a0o F E; 1a0o H G; 1eay C A; 1eay D B; 1ffg B A; 1ffg D C; 1ffs B A; 1ffs D C
complex_204: 1vs6 X T; 1vs8 X T; 1vt2 Y T; 2aw4 X T; 2awb X T; 2i2t Y T; 2i2v Y T; 2qam X T; 2qao X T; 2qba X T; 2qbc X T; 2qbe X T; 2qbg X T; 2qbi X T; 2qbk X T; 2qov X T; 2qox X T; 2qoz X T; 2qp1 X T; 2z4l X T; 2z4n X T; 3i1n Y T; 3i1p Y T; 3i1r Y T; 3i1t Y T; 3i20 Y T; 3i22 Y T; 3oas Y T; 3oat Y T; 3ofc Y T; 3ofd Y T; 3ofq Y T; 3ofr Y T; 3ofz Y T; 3og0 Y T; 3orb Y T; 3r8s Y T; 3r8t Y T; 3sgf 2 X; 3uos 2 X
complex_205: 1vs8 4 G; 2awb 4 G; 2vhn 4 G
complex_208: 1vs5 J C; 1vs7 J C; 2avy J C; 2aw7 J C; 2i2p J C; 2i2u J C; 2qal J C; 2qan J C; 2qb9 J C; 2qbb J C; 2qbd J C; 2qbf J C; 2qbh J C; 2qbj J C; 2qow J C; 2z4k J C; 2z4m J C; 3i1m J C; 3i1o J C; 3i1q J C; 3i1s J C; 3i1z J C; 3i21 J C; 3oaq J C; 3oar J C; 3ofa J C; 3ofb J C; 3ofo J C; 3ofp J C; 3ofx J C; 3ofy J C; 3or9 J C; 3ora J C; 3sfs J C; 3uoq J C; 4gd1 J C; 4gd2 J C
complex_209: 1vs5 C N; 1vs7 C N; 2avy C N; 2aw7 C N; 2i2p C N; 2i2u C N; 2qal C N; 2qan C N; 2qb9 C N; 2qbb C N; 2qbd C N; 2qbf C N; 2qbh C N; 2qbj C N; 2qow C N; 2z4k C N; 2z4m C N; 3i1m C N; 3i1o C N; 3i1q C N; 3i1s C N; 3i1z C N; 3i21 C N; 3oaq C N; 3oar C N; 3ofa C N; 3ofb C N; 3ofo C N; 3ofp C N; 3ofx C N; 3ofy C N; 3or9 C N; 3ora C N; 3sfs C N; 3uoq C N; 4gd1 C N; 4gd2 C N
complex_210: 1vs5 D E; 1vs7 D E; 2avy D E; 2aw7 D E; 2i2p D E; 2qal D E; 2qan D E; 2qb9 D E; 2qbb D E; 2qbd D E; 2qbf D E; 2qbh D E; 2qbj D E; 2qou D E; 2qow D E; 2qoy D E; 2qp0 D E; 2z4k D E; 2z4m D E; 3i1m D E; 3i1o D E; 3i1s D E; 3i21 D E; 3oaq D E; 3oar D E; 3ofa D E; 3ofb D E; 3ofo D E; 3ofp D E; 3ofx D E; 3ofy D E; 3or9 D E; 3ora D E; 3sfs D E; 3uoq D E; 4gd1 D E; 4gd2 D E
complex_223: 1vs5 S N; 1vs7 S N; 2avy S N; 2aw7 S N; 2i2p S N; 2i2u S N; 2qal S N; 2qan S N; 2qb9 S N; 2qbb S N; 2qbd S N; 2qbf S N; 2qbh S N; 2qbj S N; 2qou S N; 2qow S N; 2qoy S N; 2qp0 S N; 2z4k S N; 2z4m S N; 3i1m S N; 3i1o S N; 3i1q S N; 3i1s S N; 3i1z S N; 3i21 S N; 3oaq S N; 3oar S N; 3ofa S N; 3ofb S N; 3ofo S N; 3ofp S N; 3ofx S N; 3ofy S N; 3or9 S N; 3ora S N; 3sfs S N; 3uoq S N; 4gd1 S N
complex_235: 1vs6 K D; 1vs8 K D; 1vt2 K D; 2aw4 K D; 2awb K D; 2i2t K D; 2i2v K D; 2qam K D; 2qao K D; 2qba K D; 2qbc K D; 2qbe K D; 2qbg K D; 2qbi K D; 2qbk K D; 2qov K D; 2qox K D; 2qoz K D; 2qp1 K D; 2z4l K D; 2z4n K D; 3i1n K D; 3i1p K D; 3i1r K D; 3i1t K D; 3i20 K D; 3i22 K D; 3oas K D; 3oat K D; 3ofc K D; 3ofd K D; 3ofq K D; 3ofr K D; 3ofz K D; 3og0 K D; 3orb K D; 3r8s K D; 3r8t K D; 3sgf O D; 3uos O D
complex_238: 2qi9 A F; 2qi9 B F
complex_240: 1nek B A; 1nen B A; 2acz B A; 2wdq B A; 2wdq F E; 2wdq J I; 2wdr B A; 2wdr F E; 2wdr J I; 2wdv B A; 2wdv F E; 2wdv J I; 2wp9 B A; 2wp9 F E; 2wp9 J I; 2ws3 B A; 2ws3 F E; 2ws3 J I; 2wu2 B A; 2wu2 F E; 2wu2 J I; 2wu5 B A; 2wu5 F E; 2wu5 J I
complex_241: 1q16 A B; 1r27 A B; 1r27 C D; 1siw A B; 1y4z A B; 1y5i A B; 1y5l A B; 1y5n A B; 3egw A B; 3ir5 A B; 3ir6 A B; 3ir7 A B
complex_242: 2r6g F B; 3fh6 F B; 3fh6 H D; 3puv F B; 3puw F B; 3pux F B; 3puy F B; 3puz F B; 3pv0 F B; 3rlf F B
complex_243: 2r6g E G; 3puv E G; 3puw E G; 3pux E G; 3puy E G; 3puz E G; 3pv0 E G; 3rlf E G
complex_244: 2d1p C A; 2d1p F D; 2d1p I G
complex_245: 1nek B C; 1nen B C; 2acz B C; 2wdq B C; 2wdq F G; 2wdq J K; 2wdr B C; 2wdr F G; 2wdr J K; 2wdv B C; 2wdv F G; 2wdv J K; 2wp9 B C; 2wp9 F G; 2wp9 J K; 2ws3 B C; 2ws3 F G; 2ws3 J K; 2wu2 B C; 2wu2 F G; 2wu2 J K; 2wu5 B C; 2wu5 F G; 2wu5 J K
complex_246: 1ze3 H D; 3rfz A B; 3rfz D E
complex_247: 2r6g G A; 2r6g G B; 3fh6 G A; 3fh6 G B; 3fh6 I C; 3fh6 I D; 3puv G A; 3puv G B; 3puw G A; 3puw G B; 3pux G A; 3pux G B; 3puy G A; 3puy G B; 3puz G A; 3puz G B; 3pv0 G A; 3pv0 G B; 3rlf G A; 3rlf G B
complex_248: 1kiu B A; 1kiu D C; 1kiu F E; 1kiu H G; 1kiu J I; 1kiu L K; 1kiu N M; 1kiu P O; 1klf B A; 1klf D C; 1klf F E; 1klf H G; 1klf J I; 1klf L K; 1klf N M; 1klf P O; 1qun B A; 1qun D C; 1qun F E; 1qun H G; 1qun J I; 1qun L K; 1qun N M; 1qun P O; 1ze3 H C; 3rfz A C; 3rfz D F
complex_249: 1vs5 C E; 2avy C E
complex_251: 1vs5 J N; 1vs7 J N; 2avy J N; 2aw7 J N; 2i2p J N; 2i2u J N; 2qal J N; 2qan J N; 2qb9 J N; 2qbb J N; 2qbd J N; 2qbf J N; 2qbh J N; 2qbj J N; 2qou J N; 2qow J N; 2qoy J N; 2qp0 J N; 2z4k J N; 2z4m J N; 3i1m J N; 3i1o J N; 3i1q J N; 3i1s J N; 3i1z J N; 3i21 J N; 3oaq J N; 3oar J N; 3ofa J N; 3ofb J N; 3ofo J N; 3ofp J N; 3ofx J N; 3ofy J N; 3or9 J N; 3ora J N; 3sfs J N; 3uoq J N; 4gd1 J N; 4gd2 J N
complex_252: 1vs6 L E; 1vs8 L E; 1vt2 L E; 2aw4 L E; 2awb L E; 2i2t L E; 2i2v L E; 2qam L E; 2qao L E; 2qba L E; 2qbc L E; 2qbe L E; 2qbg L E; 2qbi L E; 2qbk L E; 2qov L E; 2qox L E; 2qp1 L E; 2vhm L E; 2vhn L E; 2z4l L E; 2z4n L E; 3i1n L E; 3i1p L E; 3i1r L E; 3i1t L E; 3i20 L E; 3i22 L E; 3oas L E; 3oat L E; 3ofc L E; 3ofd L E; 3ofq L E; 3ofr L E; 3ofz L E; 3og0 L E; 3orb L E; 3r8s L E; 3r8t L E; 3sgf P E; 3uos P E
complex_253: 1vs5 M S; 1vs7 M S; 2avy M S; 2aw7 M S; 2i2p M S; 2i2u M S; 2qal M S; 2qan M S; 2qb9 M S; 2qbb M S; 2qbd M S; 2qbf M S; 2qbh M S; 2qbj M S; 2qou M S; 2qow M S; 2qoy M S; 2qp0 M S; 2z4k M S; 2z4m M S; 3i1m M S; 3i1o M S; 3i1q M S; 3i1s M S; 3i1z M S; 3i21 M S; 3oaq M S; 3oar M S; 3ofa M S; 3ofb M S; 3ofo M S; 3ofp M S; 3ofx M S; 3ofy M S; 3or9 M S; 3ora M S; 3sfs M S; 3uoq M S; 4gd1 M S; 4gd2 M S
# Interolog complex structures
complex_150: 4hea C D
complex_202: 4fhr A B
complex_060: 4eb7 C A; 4eb7 C B
complex_082: 3euk H L; 3euk F L
complex_086: 1zun B A
complex_330: 3dge A C
complex_121: 1wdk A C; 1wdk A D
complex_123: 1nvm B A
complex_022: 2vdc L A
complex_019: 3teh A B
complex_101: 4hea F G
complex_034: 1ixr C B
complex_326: 3vti C A
#ATPsyhthase structures
ATPsyht_002: 1c17 M K; 1c17 M L
ATPsyht_019: 3oaa A D; 3oaa A E; 3oaa A F; 3oaa B D; 3oaa B E; 3oaa B F; 3oaa C D; 3oaa C E; 3oaa C F; 3oaa I L; 3oaa I M; 3oaa I N; 3oaa J L; 3oaa J M; 3oaa J N; 3oaa K L; 3oaa K M; 3oaa K N; 3oaa Q T; 3oaa Q U; 3oaa Q V; 3oaa R T; 3oaa R U; 3oaa R V; 3oaa S T; 3oaa S U; 3oaa S V; 3oaa Y b; 3oaa Y c; 3oaa Y d; 3oaa Z b; 3oaa Z c; 3oaa Z d; 3oaa a b; 3oaa a c; 3oaa a d
ATPsyht_020: 3oaa A G; 3oaa B G; 3oaa C G; 3oaa I O; 3oaa J O; 3oaa K O; 3oaa Q W; 3oaa R W; 3oaa S W; 3oaa Y e; 3oaa Z e; 3oaa a e
ATPsyht_021: 2a7u A B
ATPsyht_022: 3oaa A H; 3oaa B H; 3oaa C H; 3oaa I P; 3oaa J P; 3oaa K P; 3oaa Q X; 3oaa R X; 3oaa S X; 3oaa Y f; 3oaa Z f; 3oaa a f
ATPsyht_023: 3oaa D G; 3oaa E G; 3oaa F G; 3oaa L O; 3oaa M O; 3oaa N O; 3oaa T W; 3oaa U W; 3oaa V W; 3oaa b e; 3oaa c e; 3oaa d e
ATPsyht_025: 3oaa D H; 3oaa E H; 3oaa F H; 3oaa L P; 3oaa M P; 3oaa N P; 3oaa T X; 3oaa U X; 3oaa V X; 3oaa b f; 3oaa c f; 3oaa d f
ATPsyht_027: 3oaa G H; 3oaa O P; 3oaa W X; 3oaa e f; 1fs0 G E
